# Supplementary material for: Predicting global distributions of eukaryotic plankton communities from satellite data
Source: ISME Commun. 2023 Sep 22;3:101. doi: 10.1038/s43705-023-00308-7 (PMC10517053; doi:10.1038/s43705-023-00308-7)
Supplement: Supplementary file 4 — Data S1 [file 43705_2023_308_MOESM4_ESM.txt]

PRJEB21221
PRJEB21491
PRJEB21950
PRJEB23005
PRJEB23471
PRJEB23549
PRJEB23641
PRJEB23666
PRJEB23683
PRJEB23729
PRJEB23771
PRJEB23785
PRJEB23788
PRJEB23800
PRJEB23873
PRJEB23901
PRJEB23910
PRJEB23911
PRJEB23913
PRJEB23918
PRJEB23919
PRJEB23920
PRJEB23921
PRJEB23922
PRJEB23923
PRJEB23924
PRJEB23943
PRJEB23950
PRJEB23966
PRJEB23971
PRJEB23975
PRJEB23984
PRJEB24000
PRJEB24002
PRJEB24025
PRJEB24049
PRJEB24054
PRJEB24074
PRJEB24089
PRJEB24091
PRJEB24098
PRJEB24127
PRJEB24128
PRJEB24133
PRJEB24138
PRJEB24144
PRJEB24153
PRJEB24154
PRJEB24157
PRJEB24158
PRJEB24160
PRJEB24162
PRJEB24164
PRJEB24184
PRJEB24241
PRJEB24314
PRJEB24415
PRJEB24428
PRJEB24453
PRJEB24538
PRJEB24595
PRJEB24633
PRJEB24634
PRJEB24650
PRJEB24677
PRJEB24755
PRJEB24823
PRJEB24876
PRJEB24888
PRJEB24912
PRJEB24918
PRJEB24985
PRJEB24988
PRJEB25005
PRJEB25010
PRJEB25011
PRJEB25025
PRJEB25034
PRJEB25036
PRJEB25037
PRJEB25089
PRJEB25117
PRJEB25141
PRJEB25163
PRJEB25169
PRJEB25197
PRJEB25232
PRJEB25259
PRJEB25267
PRJEB25353
PRJEB28140
PRJEB55152
PRJEB55258
PRJEB55259
PRJEB55260
PRJEB58370
PRJEB58371
PRJEB58372
PRJEB58373
PRJEB6610
PRJEB84566
PRJEB9133
PRJEB9737
PRJEB9943
PRJNA179200
PRJNA224766
PRJNA283142
PRJNA299108
PRJNA311248
PRJNA317860
PRJNA326482
PRJNA329332
PRJNA342537
PRJNA349791
PRJNA362945
PRJNA377956
PRJNA383398
PRJNA385736
PRJNA391338
PRJNA391477
PRJNA391741
PRJNA393049
PRJNA393172
PRJNA733875
