# Supplementary material for: Predicting global distributions of eukaryotic plankton communities from satellite data
Source: ISME Commun. 2023 Sep 22;3:101. doi: 10.1038/s43705-023-00308-7 (PMC10517053; doi:10.1038/s43705-023-00308-7)
Supplement: Supplementary file 5 — Data S2 [file 43705_2023_308_MOESM5_ESM.txt]

#The accession numbers corresponding to the TARA Oceans 18Sv4 sequences (PRJEB6610	BZM)
submissionCode = GSC_BZM_79NH2MQIU	AC = ERA18004172
experimentCode = exp_BZM_AAEAOSTA_1_HYN2WBCX2.12BA001	AC = ERX9768811
experimentCode = exp_BZM_AAEBOSTA_1_HYN2WBCX2.12BA013	AC = ERX9768812
experimentCode = exp_BZM_AAECOSTA_1_HYN2WBCX2.12BA025	AC = ERX9768813
experimentCode = exp_BZM_AAEDOSTA_1_HYN2WBCX2.12BA037	AC = ERX9768814
experimentCode = exp_BZM_AAEEOSTA_1_HYN2WBCX2.12BA049	AC = ERX9768815
experimentCode = exp_BZM_AAEFOSTA_1_HYN2WBCX2.12BA061	AC = ERX9768816
experimentCode = exp_BZM_AAEGOSTA_1_HYN2WBCX2.12BA073	AC = ERX9768817
experimentCode = exp_BZM_AAEHOSTA_1_HYN2WBCX2.12BA085	AC = ERX9768818
experimentCode = exp_BZM_AAEIOSTA_1_HYN2WBCX2.12BA002	AC = ERX9768819
experimentCode = exp_BZM_AAEJOSTA_1_HYN2WBCX2.12BA014	AC = ERX9768820
experimentCode = exp_BZM_AAEKOSTA_1_HYN2WBCX2.12BA026	AC = ERX9768821
experimentCode = exp_BZM_AAELOSTA_1_HYN2WBCX2.12BA038	AC = ERX9768822
experimentCode = exp_BZM_AAEMOSTA_1_HYN2WBCX2.12BA050	AC = ERX9768823
experimentCode = exp_BZM_AAENOSTA_1_HYN2WBCX2.12BA062	AC = ERX9768824
experimentCode = exp_BZM_AAEOOSTA_1_HYN2WBCX2.12BA074	AC = ERX9768825
experimentCode = exp_BZM_AAEPOSTA_1_HYN2WBCX2.12BA086	AC = ERX9768826
experimentCode = exp_BZM_AAEQOSTA_1_HYN2WBCX2.12BA003	AC = ERX9768827
experimentCode = exp_BZM_AAEROSTA_1_HYN2WBCX2.12BA015	AC = ERX9768828
experimentCode = exp_BZM_AAESOSTA_1_HYN2WBCX2.12BA027	AC = ERX9768829
experimentCode = exp_BZM_AAETOSTA_1_HYN2WBCX2.12BA039	AC = ERX9768830
experimentCode = exp_BZM_AAEUOSTA_1_HYN2WBCX2.12BA051	AC = ERX9768831
experimentCode = exp_BZM_AAEVOSTA_1_HYN2WBCX2.12BA063	AC = ERX9768832
experimentCode = exp_BZM_AAEWOSTA_1_HYN2WBCX2.12BA075	AC = ERX9768833
experimentCode = exp_BZM_AAEXOSTA_1_HYN2WBCX2.12BA087	AC = ERX9768834
experimentCode = exp_BZM_AAEYOSTA_1_HYN2WBCX2.12BA004	AC = ERX9768835
experimentCode = exp_BZM_AAFAOSTA_1_HYN2WBCX2.12BA028	AC = ERX9768836
experimentCode = exp_BZM_AAFBOSTA_1_HYN2WBCX2.12BA040	AC = ERX9768837
experimentCode = exp_BZM_AAFCOSTA_1_HYN2WBCX2.12BA052	AC = ERX9768838
experimentCode = exp_BZM_AAFDOSTA_1_HYN2WBCX2.12BA064	AC = ERX9768839
experimentCode = exp_BZM_AAFEOSTA_1_HYN2WBCX2.12BA076	AC = ERX9768840
experimentCode = exp_BZM_AAFFOSTA_1_HYN2WBCX2.12BA088	AC = ERX9768841
experimentCode = exp_BZM_AAFGOSTA_1_HYN2WBCX2.12BA005	AC = ERX9768842
experimentCode = exp_BZM_AAFHOSTA_1_HYN2WBCX2.12BA017	AC = ERX9768843
experimentCode = exp_BZM_AAFIOSTA_1_HYN2WBCX2.12BA029	AC = ERX9768844
experimentCode = exp_BZM_AAFJOSTA_1_HYN2WBCX2.12BA041	AC = ERX9768845
experimentCode = exp_BZM_AAFKOSTA_1_HYN2WBCX2.12BA053	AC = ERX9768846
experimentCode = exp_BZM_AAFLOSTA_1_HYN2WBCX2.12BA065	AC = ERX9768847
experimentCode = exp_BZM_AAFMOSTA_1_HYN2WBCX2.12BA077	AC = ERX9768848
experimentCode = exp_BZM_AAFNOSTA_1_HYN2WBCX2.12BA089	AC = ERX9768849
experimentCode = exp_BZM_AAFOOSTA_1_HYN2WBCX2.12BA006	AC = ERX9768850
experimentCode = exp_BZM_AAFPOSTA_1_HYN2WBCX2.12BA018	AC = ERX9768851
experimentCode = exp_BZM_AAFQOSTA_1_HYN2WBCX2.12BA030	AC = ERX9768852
experimentCode = exp_BZM_AAFROSTA_1_HYN2WBCX2.12BA042	AC = ERX9768853
experimentCode = exp_BZM_AAFSOSTA_1_HYN2WBCX2.12BA054	AC = ERX9768854
experimentCode = exp_BZM_AAFTOSTA_1_HYN2WBCX2.12BA066	AC = ERX9768855
experimentCode = exp_BZM_AAFUOSTA_1_HYN2WBCX2.12BA078	AC = ERX9768856
experimentCode = exp_BZM_AAFVOSTA_1_HYN2WBCX2.12BA090	AC = ERX9768857
experimentCode = exp_BZM_AAFWOSTA_1_HYN2WBCX2.12BA007	AC = ERX9768858
experimentCode = exp_BZM_AAFYOSTA_1_HYN2WBCX2.12BA031	AC = ERX9768859
experimentCode = exp_BZM_AAFZOSTA_1_HYN2WBCX2.12BA043	AC = ERX9768860
experimentCode = exp_BZM_AAGAOSTA_1_HYN2WBCX2.12BA055	AC = ERX9768861
experimentCode = exp_BZM_AAGBOSTA_1_HYN2WBCX2.12BA067	AC = ERX9768862
experimentCode = exp_BZM_AAGCOSTA_1_HYN2WBCX2.12BA079	AC = ERX9768863
experimentCode = exp_BZM_AAGDOSTA_1_HYN2WBCX2.12BA091	AC = ERX9768864
experimentCode = exp_BZM_AAGEOSTA_1_HYN2WBCX2.12BA008	AC = ERX9768865
experimentCode = exp_BZM_AAGFOSTA_1_HYN2WBCX2.12BA020	AC = ERX9768866
experimentCode = exp_BZM_AAGGOSTA_1_HYN2WBCX2.12BA032	AC = ERX9768867
experimentCode = exp_BZM_AAGHOSTA_1_HYN2WBCX2.12BA044	AC = ERX9768868
experimentCode = exp_BZM_AAGIOSTA_1_HYN2WBCX2.12BA056	AC = ERX9768869
experimentCode = exp_BZM_AAGJOSTA_1_HYN2WBCX2.12BA068	AC = ERX9768870
experimentCode = exp_BZM_AAGKOSTA_1_HYN2WBCX2.12BA080	AC = ERX9768871
experimentCode = exp_BZM_AAGLOSTA_1_HYN2WBCX2.12BA092	AC = ERX9768872
experimentCode = exp_BZM_AAGMOSTA_1_HYN2WBCX2.12BA009	AC = ERX9768873
experimentCode = exp_BZM_AAGNOSTA_1_HYN2WBCX2.12BA021	AC = ERX9768874
experimentCode = exp_BZM_AAGOOSTA_1_HYN2WBCX2.12BA033	AC = ERX9768875
experimentCode = exp_BZM_AAGPOSTA_1_HYN2WBCX2.12BA045	AC = ERX9768876
experimentCode = exp_BZM_AAGQOSTA_1_HYN2WBCX2.12BA057	AC = ERX9768877
experimentCode = exp_BZM_AAGROSTA_1_HYN2WBCX2.12BA069	AC = ERX9768878
experimentCode = exp_BZM_AAGSOSTA_1_HYN2WBCX2.12BA081	AC = ERX9768879
experimentCode = exp_BZM_AAGTOSTA_1_HYN2WBCX2.12BA093	AC = ERX9768880
experimentCode = exp_BZM_AAGUOSTA_1_HYN2WBCX2.12BA010	AC = ERX9768881
experimentCode = exp_BZM_AAGVOSTA_1_HYN2WBCX2.12BA022	AC = ERX9768882
experimentCode = exp_BZM_AAGWOSTA_1_HYN2WBCX2.12BA034	AC = ERX9768883
experimentCode = exp_BZM_AAGXOSTA_1_HYN2WBCX2.12BA046	AC = ERX9768884
experimentCode = exp_BZM_AAGYOSTA_1_HYN2WBCX2.12BA058	AC = ERX9768885
experimentCode = exp_BZM_AAGZOSTA_1_HYN2WBCX2.12BA070	AC = ERX9768886
experimentCode = exp_BZM_AAHAOSTA_1_HYN2WBCX2.12BA082	AC = ERX9768887
experimentCode = exp_BZM_AAHBOSTA_1_HYN2WBCX2.12BA094	AC = ERX9768888
experimentCode = exp_BZM_AAHCOSTA_1_HYN2WBCX2.12BA011	AC = ERX9768889
experimentCode = exp_BZM_AAHDOSTA_1_HYN2WBCX2.12BA023	AC = ERX9768890
experimentCode = exp_BZM_AAHEOSTA_1_HYN2WBCX2.12BA035	AC = ERX9768891
experimentCode = exp_BZM_AAHFOSTA_1_HYN2WBCX2.12BA047	AC = ERX9768892
experimentCode = exp_BZM_AAHGOSTA_1_HYN2WBCX2.12BA059	AC = ERX9768893
experimentCode = exp_BZM_AAHHOSTA_1_HYN2WBCX2.12BA071	AC = ERX9768894
experimentCode = exp_BZM_AAHIOSTA_1_HYN2WBCX2.12BA083	AC = ERX9768895
experimentCode = exp_BZM_AAHJOSTA_1_HYN2WBCX2.12BA095	AC = ERX9768896
experimentCode = exp_BZM_AAHKOSTA_1_HYN2WBCX2.12BA012	AC = ERX9768897
experimentCode = exp_BZM_AAHLOSTA_1_HYN2WBCX2.12BA024	AC = ERX9768898
experimentCode = exp_BZM_AAHMOSTA_1_HYN2WBCX2.12BA036	AC = ERX9768899
experimentCode = exp_BZM_AAHNOSTA_1_HYN2WBCX2.12BA048	AC = ERX9768900
experimentCode = exp_BZM_AAHOOSTA_1_HYN2WBCX2.12BA060	AC = ERX9768901
experimentCode = exp_BZM_AAHPOSTA_1_HV57HBCXY.12BA001	AC = ERX9768902
experimentCode = exp_BZM_AAHPOSTA_2_HV57HBCXY.12BA001	AC = ERX9768903
experimentCode = exp_BZM_AAHQOSTA_1_HV57HBCXY.12BA013	AC = ERX9768904
experimentCode = exp_BZM_AAHQOSTA_2_HV57HBCXY.12BA013	AC = ERX9768905
experimentCode = exp_BZM_AAHROSTA_1_HV57HBCXY.12BA025	AC = ERX9768906
experimentCode = exp_BZM_AAHROSTA_2_HV57HBCXY.12BA025	AC = ERX9768907
experimentCode = exp_BZM_AAHSOSTA_1_HV57HBCXY.12BA037	AC = ERX9768908
experimentCode = exp_BZM_AAHSOSTA_2_HV57HBCXY.12BA037	AC = ERX9768909
experimentCode = exp_BZM_AAHTOSTA_1_HV57HBCXY.12BA049	AC = ERX9768910
experimentCode = exp_BZM_AAHTOSTA_2_HV57HBCXY.12BA049	AC = ERX9768911
experimentCode = exp_BZM_AAHUOSTA_1_HV57HBCXY.12BA061	AC = ERX9768912
experimentCode = exp_BZM_AAHUOSTA_2_HV57HBCXY.12BA061	AC = ERX9768913
experimentCode = exp_BZM_AAHVOSTA_1_HV57HBCXY.12BA073	AC = ERX9768914
experimentCode = exp_BZM_AAHVOSTA_2_HV57HBCXY.12BA073	AC = ERX9768915
experimentCode = exp_BZM_AAHWOSTA_1_HV57HBCXY.12BA085	AC = ERX9768916
experimentCode = exp_BZM_AAHWOSTA_2_HV57HBCXY.12BA085	AC = ERX9768917
experimentCode = exp_BZM_AAHXOSTA_1_HV57HBCXY.12BA002	AC = ERX9768918
experimentCode = exp_BZM_AAHXOSTA_2_HV57HBCXY.12BA002	AC = ERX9768919
experimentCode = exp_BZM_AAHYOSTA_1_HV57HBCXY.12BA014	AC = ERX9768920
experimentCode = exp_BZM_AAHYOSTA_2_HV57HBCXY.12BA014	AC = ERX9768921
experimentCode = exp_BZM_AAHZOSTA_1_HV57HBCXY.12BA026	AC = ERX9768922
experimentCode = exp_BZM_AAHZOSTA_2_HV57HBCXY.12BA026	AC = ERX9768923
experimentCode = exp_BZM_AAIAOSTA_1_HV57HBCXY.12BA038	AC = ERX9768924
experimentCode = exp_BZM_AAIAOSTA_2_HV57HBCXY.12BA038	AC = ERX9768925
experimentCode = exp_BZM_AAIBOSTA_1_HV57HBCXY.12BA050	AC = ERX9768926
experimentCode = exp_BZM_AAIBOSTA_2_HV57HBCXY.12BA050	AC = ERX9768927
experimentCode = exp_BZM_AAICOSTA_1_HV57HBCXY.12BA062	AC = ERX9768928
experimentCode = exp_BZM_AAICOSTA_2_HV57HBCXY.12BA062	AC = ERX9768929
experimentCode = exp_BZM_AAIDOSTA_1_HV57HBCXY.12BA074	AC = ERX9768930
experimentCode = exp_BZM_AAIDOSTA_2_HV57HBCXY.12BA074	AC = ERX9768931
experimentCode = exp_BZM_AAIEOSTA_1_HV57HBCXY.12BA086	AC = ERX9768932
experimentCode = exp_BZM_AAIEOSTA_2_HV57HBCXY.12BA086	AC = ERX9768933
experimentCode = exp_BZM_AAIFOSTA_1_HV57HBCXY.12BA003	AC = ERX9768934
experimentCode = exp_BZM_AAIFOSTA_2_HV57HBCXY.12BA003	AC = ERX9768935
experimentCode = exp_BZM_AAIGOSTA_1_HV57HBCXY.12BA015	AC = ERX9768936
experimentCode = exp_BZM_AAIGOSTA_2_HV57HBCXY.12BA015	AC = ERX9768937
experimentCode = exp_BZM_AAIHOSTA_1_HV57HBCXY.12BA027	AC = ERX9768938
experimentCode = exp_BZM_AAIHOSTA_2_HV57HBCXY.12BA027	AC = ERX9768939
experimentCode = exp_BZM_AAIIOSTA_1_HV57HBCXY.12BA039	AC = ERX9768940
experimentCode = exp_BZM_AAIIOSTA_2_HV57HBCXY.12BA039	AC = ERX9768941
experimentCode = exp_BZM_AAIJOSTA_1_HV57HBCXY.12BA051	AC = ERX9768942
experimentCode = exp_BZM_AAIJOSTA_2_HV57HBCXY.12BA051	AC = ERX9768943
experimentCode = exp_BZM_AAIKOSTA_1_HV57HBCXY.12BA063	AC = ERX9768944
experimentCode = exp_BZM_AAIKOSTA_2_HV57HBCXY.12BA063	AC = ERX9768945
experimentCode = exp_BZM_AAILOSTA_1_HV57HBCXY.12BA075	AC = ERX9768946
experimentCode = exp_BZM_AAILOSTA_2_HV57HBCXY.12BA075	AC = ERX9768947
experimentCode = exp_BZM_AAIMOSTA_1_HV57HBCXY.12BA087	AC = ERX9768948
experimentCode = exp_BZM_AAIMOSTA_2_HV57HBCXY.12BA087	AC = ERX9768949
experimentCode = exp_BZM_AAINOSTA_1_HV57HBCXY.12BA004	AC = ERX9768950
experimentCode = exp_BZM_AAINOSTA_2_HV57HBCXY.12BA004	AC = ERX9768951
experimentCode = exp_BZM_AAIOOSTA_1_HV57HBCXY.12BA016	AC = ERX9768952
experimentCode = exp_BZM_AAIOOSTA_2_HV57HBCXY.12BA016	AC = ERX9768953
experimentCode = exp_BZM_AAIPOSTA_1_HV57HBCXY.12BA028	AC = ERX9768954
experimentCode = exp_BZM_AAIPOSTA_2_HV57HBCXY.12BA028	AC = ERX9768955
experimentCode = exp_BZM_AAIQOSTA_1_HV57HBCXY.12BA040	AC = ERX9768956
experimentCode = exp_BZM_AAIQOSTA_2_HV57HBCXY.12BA040	AC = ERX9768957
experimentCode = exp_BZM_AAIROSTA_1_HV57HBCXY.12BA052	AC = ERX9768958
experimentCode = exp_BZM_AAIROSTA_2_HV57HBCXY.12BA052	AC = ERX9768959
experimentCode = exp_BZM_AAISOSTA_1_HV57HBCXY.12BA064	AC = ERX9768960
experimentCode = exp_BZM_AAISOSTA_2_HV57HBCXY.12BA064	AC = ERX9768961
experimentCode = exp_BZM_AAITOSTA_1_HV57HBCXY.12BA076	AC = ERX9768962
experimentCode = exp_BZM_AAITOSTA_2_HV57HBCXY.12BA076	AC = ERX9768963
experimentCode = exp_BZM_AAIUOSTA_1_HV57HBCXY.12BA088	AC = ERX9768964
experimentCode = exp_BZM_AAIUOSTA_2_HV57HBCXY.12BA088	AC = ERX9768965
experimentCode = exp_BZM_AAIVOSTA_1_HV57HBCXY.12BA005	AC = ERX9768966
experimentCode = exp_BZM_AAIVOSTA_2_HV57HBCXY.12BA005	AC = ERX9768967
experimentCode = exp_BZM_AAIWOSTA_1_HV57HBCXY.12BA017	AC = ERX9768968
experimentCode = exp_BZM_AAIWOSTA_2_HV57HBCXY.12BA017	AC = ERX9768969
experimentCode = exp_BZM_AAIXOSTA_1_HV57HBCXY.12BA029	AC = ERX9768970
experimentCode = exp_BZM_AAIXOSTA_2_HV57HBCXY.12BA029	AC = ERX9768971
experimentCode = exp_BZM_AAIYOSTA_1_HV57HBCXY.12BA041	AC = ERX9768972
experimentCode = exp_BZM_AAIYOSTA_2_HV57HBCXY.12BA041	AC = ERX9768973
experimentCode = exp_BZM_AAIZOSTA_1_HV57HBCXY.12BA053	AC = ERX9768974
experimentCode = exp_BZM_AAIZOSTA_2_HV57HBCXY.12BA053	AC = ERX9768975
experimentCode = exp_BZM_AAJAOSTA_1_HV57HBCXY.12BA065	AC = ERX9768976
experimentCode = exp_BZM_AAJAOSTA_2_HV57HBCXY.12BA065	AC = ERX9768977
experimentCode = exp_BZM_AAJBOSTA_1_HV57HBCXY.12BA077	AC = ERX9768978
experimentCode = exp_BZM_AAJBOSTA_2_HV57HBCXY.12BA077	AC = ERX9768979
experimentCode = exp_BZM_AAJCOSTA_1_HV57HBCXY.12BA089	AC = ERX9768980
experimentCode = exp_BZM_AAJCOSTA_2_HV57HBCXY.12BA089	AC = ERX9768981
experimentCode = exp_BZM_AAJDOSTA_1_HV57HBCXY.12BA006	AC = ERX9768982
experimentCode = exp_BZM_AAJDOSTA_2_HV57HBCXY.12BA006	AC = ERX9768983
experimentCode = exp_BZM_AAJEOSTA_1_HV57HBCXY.12BA018	AC = ERX9768984
experimentCode = exp_BZM_AAJEOSTA_2_HV57HBCXY.12BA018	AC = ERX9768985
experimentCode = exp_BZM_AAJFOSTA_1_HV57HBCXY.12BA030	AC = ERX9768986
experimentCode = exp_BZM_AAJFOSTA_2_HV57HBCXY.12BA030	AC = ERX9768987
experimentCode = exp_BZM_AAJGOSTA_1_HV57HBCXY.12BA042	AC = ERX9768988
experimentCode = exp_BZM_AAJGOSTA_2_HV57HBCXY.12BA042	AC = ERX9768989
experimentCode = exp_BZM_AAJHOSTA_1_HV57HBCXY.12BA054	AC = ERX9768990
experimentCode = exp_BZM_AAJHOSTA_2_HV57HBCXY.12BA054	AC = ERX9768991
experimentCode = exp_BZM_AAJIOSTA_1_HV57HBCXY.12BA066	AC = ERX9768992
experimentCode = exp_BZM_AAJIOSTA_2_HV57HBCXY.12BA066	AC = ERX9768993
experimentCode = exp_BZM_AAJJOSTA_1_HV57HBCXY.12BA078	AC = ERX9768994
experimentCode = exp_BZM_AAJJOSTA_2_HV57HBCXY.12BA078	AC = ERX9768995
experimentCode = exp_BZM_AAJKOSTA_1_HV57HBCXY.12BA090	AC = ERX9768996
experimentCode = exp_BZM_AAJKOSTA_2_HV57HBCXY.12BA090	AC = ERX9768997
experimentCode = exp_BZM_AAJLOSTA_1_HV57HBCXY.12BA007	AC = ERX9768998
experimentCode = exp_BZM_AAJLOSTA_2_HV57HBCXY.12BA007	AC = ERX9768999
experimentCode = exp_BZM_AAJMOSTA_1_HV57HBCXY.12BA019	AC = ERX9769000
experimentCode = exp_BZM_AAJMOSTA_2_HV57HBCXY.12BA019	AC = ERX9769001
experimentCode = exp_BZM_AAJNOSTA_1_HV57HBCXY.12BA031	AC = ERX9769002
experimentCode = exp_BZM_AAJNOSTA_2_HV57HBCXY.12BA031	AC = ERX9769003
experimentCode = exp_BZM_AAJOOSTA_1_HV57HBCXY.12BA043	AC = ERX9769004
experimentCode = exp_BZM_AAJOOSTA_2_HV57HBCXY.12BA043	AC = ERX9769005
experimentCode = exp_BZM_AAJPOSTA_1_HV57HBCXY.12BA055	AC = ERX9769006
experimentCode = exp_BZM_AAJPOSTA_2_HV57HBCXY.12BA055	AC = ERX9769007
experimentCode = exp_BZM_AAJQOSTA_1_HV57HBCXY.12BA067	AC = ERX9769008
experimentCode = exp_BZM_AAJQOSTA_2_HV57HBCXY.12BA067	AC = ERX9769009
experimentCode = exp_BZM_AAJROSTA_1_HV57HBCXY.12BA079	AC = ERX9769010
experimentCode = exp_BZM_AAJROSTA_2_HV57HBCXY.12BA079	AC = ERX9769011
experimentCode = exp_BZM_AAJSOSTA_1_HV57HBCXY.12BA091	AC = ERX9769012
experimentCode = exp_BZM_AAJSOSTA_2_HV57HBCXY.12BA091	AC = ERX9769013
experimentCode = exp_BZM_AAJTOSTA_1_HV57HBCXY.12BA008	AC = ERX9769014
experimentCode = exp_BZM_AAJTOSTA_2_HV57HBCXY.12BA008	AC = ERX9769015
experimentCode = exp_BZM_AAJUOSTA_1_HV57HBCXY.12BA020	AC = ERX9769016
experimentCode = exp_BZM_AAJUOSTA_2_HV57HBCXY.12BA020	AC = ERX9769017
experimentCode = exp_BZM_AAJVOSTA_1_HV57HBCXY.12BA032	AC = ERX9769018
experimentCode = exp_BZM_AAJVOSTA_2_HV57HBCXY.12BA032	AC = ERX9769019
experimentCode = exp_BZM_AAJWOSTA_1_HV57HBCXY.12BA044	AC = ERX9769020
experimentCode = exp_BZM_AAJWOSTA_2_HV57HBCXY.12BA044	AC = ERX9769021
experimentCode = exp_BZM_AAJXOSTA_1_HV57HBCXY.12BA056	AC = ERX9769022
experimentCode = exp_BZM_AAJXOSTA_2_HV57HBCXY.12BA056	AC = ERX9769023
experimentCode = exp_BZM_AAJYOSTA_1_HV57HBCXY.12BA068	AC = ERX9769024
experimentCode = exp_BZM_AAJYOSTA_2_HV57HBCXY.12BA068	AC = ERX9769025
experimentCode = exp_BZM_AAJZOSTA_1_HV57HBCXY.12BA080	AC = ERX9769026
experimentCode = exp_BZM_AAJZOSTA_2_HV57HBCXY.12BA080	AC = ERX9769027
experimentCode = exp_BZM_AAKAOSTA_1_HV57HBCXY.12BA092	AC = ERX9769028
experimentCode = exp_BZM_AAKAOSTA_2_HV57HBCXY.12BA092	AC = ERX9769029
experimentCode = exp_BZM_AAKBOSTA_1_HV57HBCXY.12BA009	AC = ERX9769030
experimentCode = exp_BZM_AAKBOSTA_2_HV57HBCXY.12BA009	AC = ERX9769031
experimentCode = exp_BZM_AAKCOSTA_1_HV57HBCXY.12BA021	AC = ERX9769032
experimentCode = exp_BZM_AAKCOSTA_2_HV57HBCXY.12BA021	AC = ERX9769033
experimentCode = exp_BZM_AAKDOSTA_1_HV57HBCXY.12BA033	AC = ERX9769034
experimentCode = exp_BZM_AAKDOSTA_2_HV57HBCXY.12BA033	AC = ERX9769035
experimentCode = exp_BZM_AAKEOSTA_1_HV57HBCXY.12BA045	AC = ERX9769036
experimentCode = exp_BZM_AAKEOSTA_2_HV57HBCXY.12BA045	AC = ERX9769037
experimentCode = exp_BZM_AAKFOSTA_1_HV57HBCXY.12BA057	AC = ERX9769038
experimentCode = exp_BZM_AAKFOSTA_2_HV57HBCXY.12BA057	AC = ERX9769039
experimentCode = exp_BZM_AAKGOSTA_1_HV57HBCXY.12BA069	AC = ERX9769040
experimentCode = exp_BZM_AAKGOSTA_2_HV57HBCXY.12BA069	AC = ERX9769041
experimentCode = exp_BZM_AAKHOSTA_1_HV57HBCXY.12BA081	AC = ERX9769042
experimentCode = exp_BZM_AAKHOSTA_2_HV57HBCXY.12BA081	AC = ERX9769043
experimentCode = exp_BZM_AAKIOSTA_1_HV57HBCXY.12BA093	AC = ERX9769044
experimentCode = exp_BZM_AAKIOSTA_2_HV57HBCXY.12BA093	AC = ERX9769045
experimentCode = exp_BZM_AAKJOSTA_1_HV57HBCXY.12BA010	AC = ERX9769046
experimentCode = exp_BZM_AAKJOSTA_2_HV57HBCXY.12BA010	AC = ERX9769047
experimentCode = exp_BZM_AAKKOSTA_1_HV57HBCXY.12BA022	AC = ERX9769048
experimentCode = exp_BZM_AAKKOSTA_2_HV57HBCXY.12BA022	AC = ERX9769049
experimentCode = exp_BZM_AAKLOSTA_1_HV57HBCXY.12BA034	AC = ERX9769050
experimentCode = exp_BZM_AAKLOSTA_2_HV57HBCXY.12BA034	AC = ERX9769051
experimentCode = exp_BZM_AAKMOSTA_1_HV57HBCXY.12BA046	AC = ERX9769052
experimentCode = exp_BZM_AAKMOSTA_2_HV57HBCXY.12BA046	AC = ERX9769053
experimentCode = exp_BZM_AAKNOSTA_1_HV57HBCXY.12BA058	AC = ERX9769054
experimentCode = exp_BZM_AAKNOSTA_2_HV57HBCXY.12BA058	AC = ERX9769055
experimentCode = exp_BZM_AAKOOSTA_1_HV57HBCXY.12BA070	AC = ERX9769056
experimentCode = exp_BZM_AAKOOSTA_2_HV57HBCXY.12BA070	AC = ERX9769057
experimentCode = exp_BZM_AAKPOSTA_1_HV57HBCXY.12BA082	AC = ERX9769058
experimentCode = exp_BZM_AAKPOSTA_2_HV57HBCXY.12BA082	AC = ERX9769059
experimentCode = exp_BZM_AAKQOSTA_1_HV57HBCXY.12BA094	AC = ERX9769060
experimentCode = exp_BZM_AAKQOSTA_2_HV57HBCXY.12BA094	AC = ERX9769061
experimentCode = exp_BZM_AAKROSTA_1_HV57HBCXY.12BA011	AC = ERX9769062
experimentCode = exp_BZM_AAKROSTA_2_HV57HBCXY.12BA011	AC = ERX9769063
experimentCode = exp_BZM_AAKSOSTA_1_HV57HBCXY.12BA023	AC = ERX9769064
experimentCode = exp_BZM_AAKSOSTA_2_HV57HBCXY.12BA023	AC = ERX9769065
experimentCode = exp_BZM_AAKTOSTA_1_HV57HBCXY.12BA035	AC = ERX9769066
experimentCode = exp_BZM_AAKTOSTA_2_HV57HBCXY.12BA035	AC = ERX9769067
experimentCode = exp_BZM_AAKUOSTA_1_HV57HBCXY.12BA047	AC = ERX9769068
experimentCode = exp_BZM_AAKUOSTA_2_HV57HBCXY.12BA047	AC = ERX9769069
experimentCode = exp_BZM_AAKVOSTA_1_HV57HBCXY.12BA059	AC = ERX9769070
experimentCode = exp_BZM_AAKVOSTA_2_HV57HBCXY.12BA059	AC = ERX9769071
experimentCode = exp_BZM_AAKWOSTA_1_HV57HBCXY.12BA071	AC = ERX9769072
experimentCode = exp_BZM_AAKWOSTA_2_HV57HBCXY.12BA071	AC = ERX9769073
experimentCode = exp_BZM_AAKXOSTA_1_HV57HBCXY.12BA083	AC = ERX9769074
experimentCode = exp_BZM_AAKXOSTA_2_HV57HBCXY.12BA083	AC = ERX9769075
experimentCode = exp_BZM_AAKYOSTA_1_HV57HBCXY.12BA095	AC = ERX9769076
experimentCode = exp_BZM_AAKYOSTA_2_HV57HBCXY.12BA095	AC = ERX9769077
experimentCode = exp_BZM_AAKZOSTA_1_HV57HBCXY.12BA012	AC = ERX9769078
experimentCode = exp_BZM_AAKZOSTA_2_HV57HBCXY.12BA012	AC = ERX9769079
experimentCode = exp_BZM_AALAOSTA_1_HV57HBCXY.12BA024	AC = ERX9769080
experimentCode = exp_BZM_AALAOSTA_2_HV57HBCXY.12BA024	AC = ERX9769081
experimentCode = exp_BZM_AALBOSTA_1_HV57HBCXY.12BA036	AC = ERX9769082
experimentCode = exp_BZM_AALBOSTA_2_HV57HBCXY.12BA036	AC = ERX9769083
experimentCode = exp_BZM_AALCOSTA_2_HYGGYBCXY.12BA097	AC = ERX9769084
experimentCode = exp_BZM_AALEOSTA_2_HYGGYBCXY.12BA121	AC = ERX9769085
experimentCode = exp_BZM_AALFOSTA_2_HYGGYBCXY.12BA133	AC = ERX9769086
experimentCode = exp_BZM_AALGOSTA_2_HYGGYBCXY.12BA145	AC = ERX9769087
experimentCode = exp_BZM_AALHOSTA_2_HYGGYBCXY.12BA157	AC = ERX9769088
experimentCode = exp_BZM_AALIOSTA_2_HYGGYBCXY.12BA169	AC = ERX9769089
experimentCode = exp_BZM_AALJOSTA_2_HYGGYBCXY.12BA181	AC = ERX9769090
experimentCode = exp_BZM_AALKOSTA_2_HYGGYBCXY.12BA098	AC = ERX9769091
experimentCode = exp_BZM_AALLOSTA_2_HYGGYBCXY.12BA110	AC = ERX9769092
experimentCode = exp_BZM_AALMOSTA_2_HYGGYBCXY.12BA122	AC = ERX9769093
experimentCode = exp_BZM_AALNOSTA_1_HTNJVBCXY.12BA289	AC = ERX9769094
experimentCode = exp_BZM_AALOOSTA_1_HTNJVBCXY.12BA301	AC = ERX9769095
experimentCode = exp_BZM_AALPOSTA_1_HTNJVBCXY.12BA313	AC = ERX9769096
experimentCode = exp_BZM_AALQOSTA_1_HTNJVBCXY.12BA325	AC = ERX9769097
experimentCode = exp_BZM_AALROSTA_1_HTNJVBCXY.12BA337	AC = ERX9769098
experimentCode = exp_BZM_AALSOSTA_1_HTNJVBCXY.12BA349	AC = ERX9769099
experimentCode = exp_BZM_AALTOSTA_1_HTNJVBCXY.12BA361	AC = ERX9769100
experimentCode = exp_BZM_AALUOSTA_1_HTNJVBCXY.12BA373	AC = ERX9769101
experimentCode = exp_BZM_AALVOSTA_1_HTNJVBCXY.12BA290	AC = ERX9769102
experimentCode = exp_BZM_AALWOSTA_1_HTNJVBCXY.12BA302	AC = ERX9769103
experimentCode = exp_BZM_AALXOSTA_1_HTNJVBCXY.12BA314	AC = ERX9769104
experimentCode = exp_BZM_AALYOSTA_1_HTNJVBCXY.12BA326	AC = ERX9769105
experimentCode = exp_BZM_AALZOSTA_1_HTNJVBCXY.12BA338	AC = ERX9769106
experimentCode = exp_BZM_AAMAOSTA_1_HTNJVBCXY.12BA350	AC = ERX9769107
experimentCode = exp_BZM_AAMBOSTA_1_HTNJVBCXY.12BA362	AC = ERX9769108
experimentCode = exp_BZM_AAMCOSTA_1_HTNJVBCXY.12BA374	AC = ERX9769109
experimentCode = exp_BZM_AAMDOSTA_1_HTNJVBCXY.12BA291	AC = ERX9769110
experimentCode = exp_BZM_AAMEOSTA_1_HTNJVBCXY.12BA303	AC = ERX9769111
experimentCode = exp_BZM_AAMFOSTA_1_HTNJVBCXY.12BA315	AC = ERX9769112
experimentCode = exp_BZM_AAMGOSTA_1_HTNJVBCXY.12BA327	AC = ERX9769113
experimentCode = exp_BZM_AAMHOSTA_1_HTNJVBCXY.12BA339	AC = ERX9769114
experimentCode = exp_BZM_AAMIOSTA_1_HTNJVBCXY.12BA351	AC = ERX9769115
experimentCode = exp_BZM_AAMJOSTA_1_HTNJVBCXY.12BA363	AC = ERX9769116
experimentCode = exp_BZM_AAMKOSTA_1_HTNJVBCXY.12BA375	AC = ERX9769117
experimentCode = exp_BZM_AAMLOSTA_1_HTNJVBCXY.12BA292	AC = ERX9769118
experimentCode = exp_BZM_AAMMOSTA_1_HTNJVBCXY.12BA304	AC = ERX9769119
experimentCode = exp_BZM_AAMNOSTA_1_HTNJVBCXY.12BA316	AC = ERX9769120
experimentCode = exp_BZM_AAMOOSTA_1_HTNJVBCXY.12BA328	AC = ERX9769121
experimentCode = exp_BZM_AAMPOSTA_1_HTNJVBCXY.12BA340	AC = ERX9769122
experimentCode = exp_BZM_AAMQOSTA_1_HTNJVBCXY.12BA352	AC = ERX9769123
experimentCode = exp_BZM_AAMROSTA_1_HTNJVBCXY.12BA364	AC = ERX9769124
experimentCode = exp_BZM_AAMSOSTA_1_HTNJVBCXY.12BA376	AC = ERX9769125
experimentCode = exp_BZM_AAMTOSTA_1_HTNJVBCXY.12BA293	AC = ERX9769126
experimentCode = exp_BZM_AAMUOSTA_1_HTNJVBCXY.12BA305	AC = ERX9769127
experimentCode = exp_BZM_AAMVOSTA_1_HTNJVBCXY.12BA317	AC = ERX9769128
experimentCode = exp_BZM_AAMWOSTA_1_HTNJVBCXY.12BA329	AC = ERX9769129
experimentCode = exp_BZM_AAMXOSTA_1_HTNJVBCXY.12BA341	AC = ERX9769130
experimentCode = exp_BZM_AAMYOSTA_1_HTNJVBCXY.12BA353	AC = ERX9769131
experimentCode = exp_BZM_AAMZOSTA_1_HTNJVBCXY.12BA365	AC = ERX9769132
experimentCode = exp_BZM_AANAOSTA_1_HTNJVBCXY.12BA377	AC = ERX9769133
experimentCode = exp_BZM_AANBOSTA_1_HTNJVBCXY.12BA294	AC = ERX9769134
experimentCode = exp_BZM_AANCOSTA_1_HTNJVBCXY.12BA306	AC = ERX9769135
experimentCode = exp_BZM_AANDOSTA_1_HTNJVBCXY.12BA318	AC = ERX9769136
experimentCode = exp_BZM_AANHOSTA_1_HTNJVBCXY.12BA366	AC = ERX9769137
experimentCode = exp_BZM_AANIOSTA_1_HTNJVBCXY.12BA378	AC = ERX9769138
experimentCode = exp_BZM_AANJOSTA_1_HTNJVBCXY.12BA295	AC = ERX9769139
experimentCode = exp_BZM_AANKOSTA_1_HTNJVBCXY.12BA307	AC = ERX9769140
experimentCode = exp_BZM_AANLOSTA_1_HTNJVBCXY.12BA319	AC = ERX9769141
experimentCode = exp_BZM_AANMOSTA_1_HTNJVBCXY.12BA331	AC = ERX9769142
experimentCode = exp_BZM_AANNOSTA_1_HTNJVBCXY.12BA343	AC = ERX9769143
experimentCode = exp_BZM_AANPOSTA_1_HTNJVBCXY.12BA367	AC = ERX9769144
experimentCode = exp_BZM_AANQOSTA_1_HTNJVBCXY.12BA379	AC = ERX9769145
experimentCode = exp_BZM_AANROSTA_1_HTNJVBCXY.12BA296	AC = ERX9769146
experimentCode = exp_BZM_AANSOSTA_1_HTNJVBCXY.12BA308	AC = ERX9769147
experimentCode = exp_BZM_AANTOSTA_1_HTNJVBCXY.12BA320	AC = ERX9769148
experimentCode = exp_BZM_AANUOSTA_1_HTNJVBCXY.12BA332	AC = ERX9769149
experimentCode = exp_BZM_AANVOSTA_1_HTNJVBCXY.12BA344	AC = ERX9769150
experimentCode = exp_BZM_AANWOSTA_1_HTNJVBCXY.12BA356	AC = ERX9769151
experimentCode = exp_BZM_AANXOSTA_1_HTNJVBCXY.12BA368	AC = ERX9769152
experimentCode = exp_BZM_AANYOSTA_1_HTNJVBCXY.12BA380	AC = ERX9769153
experimentCode = exp_BZM_AANZOSTA_1_HTNJVBCXY.12BA297	AC = ERX9769154
experimentCode = exp_BZM_AAOAOSTA_1_HTNJVBCXY.12BA309	AC = ERX9769155
experimentCode = exp_BZM_AAOBOSTA_1_HTNJVBCXY.12BA321	AC = ERX9769156
experimentCode = exp_BZM_AAOCOSTA_1_HTNJVBCXY.12BA333	AC = ERX9769157
experimentCode = exp_BZM_AAODOSTA_1_HTNJVBCXY.12BA345	AC = ERX9769158
experimentCode = exp_BZM_AAOEOSTA_1_HTNJVBCXY.12BA357	AC = ERX9769159
experimentCode = exp_BZM_AAOFOSTA_1_HTNJVBCXY.12BA369	AC = ERX9769160
experimentCode = exp_BZM_AAOGOSTA_1_HTNJVBCXY.12BA381	AC = ERX9769161
experimentCode = exp_BZM_AAOHOSTA_1_HTNJVBCXY.12BA298	AC = ERX9769162
experimentCode = exp_BZM_AAOIOSTA_1_HTNJVBCXY.12BA310	AC = ERX9769163
experimentCode = exp_BZM_AAOJOSTA_1_HTNJVBCXY.12BA322	AC = ERX9769164
experimentCode = exp_BZM_AAOKOSTA_1_HTNJVBCXY.12BA334	AC = ERX9769165
experimentCode = exp_BZM_AAOLOSTA_1_HTNJVBCXY.12BA346	AC = ERX9769166
experimentCode = exp_BZM_AAOMOSTA_1_HTNJVBCXY.12BA358	AC = ERX9769167
experimentCode = exp_BZM_AAONOSTA_1_HTNJVBCXY.12BA370	AC = ERX9769168
experimentCode = exp_BZM_AAOOOSTA_1_HTNJVBCXY.12BA382	AC = ERX9769169
experimentCode = exp_BZM_AAOPOSTA_1_HTNJVBCXY.12BA299	AC = ERX9769170
experimentCode = exp_BZM_AAOQOSTA_1_HTNJVBCXY.12BA311	AC = ERX9769171
experimentCode = exp_BZM_AAOROSTA_1_HTNJVBCXY.12BA323	AC = ERX9769172
experimentCode = exp_BZM_AAOSOSTA_1_HTNJVBCXY.12BA335	AC = ERX9769173
experimentCode = exp_BZM_AAOTOSTA_1_HTNJVBCXY.12BA347	AC = ERX9769174
experimentCode = exp_BZM_AAOUOSTA_1_HTNJVBCXY.12BA359	AC = ERX9769175
experimentCode = exp_BZM_AAOVOSTA_1_HTNJVBCXY.12BA371	AC = ERX9769176
experimentCode = exp_BZM_AAOWOSTA_1_HTNJVBCXY.12BA383	AC = ERX9769177
experimentCode = exp_BZM_AAOXOSTA_1_HTNJVBCXY.12BA300	AC = ERX9769178
experimentCode = exp_BZM_AAOYOSTA_1_HTNJVBCXY.12BA312	AC = ERX9769179
experimentCode = exp_BZM_AAOZOSTA_1_HTNJVBCXY.12BA324	AC = ERX9769180
experimentCode = exp_BZM_AAPAOSTA_1_HTNJVBCXY.12BA336	AC = ERX9769181
experimentCode = exp_BZM_AAPBOSTA_1_HYFJJBCXY.12BA001	AC = ERX9769182
experimentCode = exp_BZM_AAPCOSTA_1_HYFJJBCXY.12BA013	AC = ERX9769183
experimentCode = exp_BZM_AAPEOSTA_1_HYFJJBCXY.12BA037	AC = ERX9769184
experimentCode = exp_BZM_AAPFOSTA_1_HYFJJBCXY.12BA049	AC = ERX9769185
experimentCode = exp_BZM_AAPGOSTA_1_HYFJJBCXY.12BA061	AC = ERX9769186
experimentCode = exp_BZM_AAPHOSTA_1_HYFJJBCXY.12BA073	AC = ERX9769187
experimentCode = exp_BZM_AAPIOSTA_1_HYFJJBCXY.12BA085	AC = ERX9769188
experimentCode = exp_BZM_AAPJOSTA_1_HYFJJBCXY.12BA002	AC = ERX9769189
experimentCode = exp_BZM_AAPLOSTA_1_HYFJJBCXY.12BA026	AC = ERX9769190
experimentCode = exp_BZM_AAPNOSTA_1_HYFJJBCXY.12BA050	AC = ERX9769191
experimentCode = exp_BZM_AAPOOSTA_1_HYFJJBCXY.12BA062	AC = ERX9769192
experimentCode = exp_BZM_AAPPOSTA_1_HYFJJBCXY.12BA074	AC = ERX9769193
experimentCode = exp_BZM_AAPROSTA_1_HYFJJBCXY.12BA003	AC = ERX9769194
experimentCode = exp_BZM_AAPSOSTA_1_HYFJJBCXY.12BA015	AC = ERX9769195
experimentCode = exp_BZM_AAPTOSTA_1_HYFJJBCXY.12BA027	AC = ERX9769196
experimentCode = exp_BZM_AAPUOSTA_1_HYFJJBCXY.12BA039	AC = ERX9769197
experimentCode = exp_BZM_AAPWOSTA_1_HYFJJBCXY.12BA063	AC = ERX9769198
experimentCode = exp_BZM_AAPXOSTA_1_HYFJJBCXY.12BA075	AC = ERX9769199
experimentCode = exp_BZM_AAPYOSTA_1_HYFJJBCXY.12BA087	AC = ERX9769200
experimentCode = exp_BZM_AAPZOSTA_1_HYFJJBCXY.12BA004	AC = ERX9769201
experimentCode = exp_BZM_AAQAOSTA_1_HYFJJBCXY.12BA016	AC = ERX9769202
experimentCode = exp_BZM_AAQBOSTA_1_HYFJJBCXY.12BA028	AC = ERX9769203
experimentCode = exp_BZM_AAQCOSTA_1_HYFJJBCXY.12BA040	AC = ERX9769204
experimentCode = exp_BZM_AAQEOSTA_1_HYFJJBCXY.12BA064	AC = ERX9769205
experimentCode = exp_BZM_AAQGOSTA_1_HYFJJBCXY.12BA088	AC = ERX9769206
experimentCode = exp_BZM_AAQIOSTA_1_HYFJJBCXY.12BA017	AC = ERX9769207
experimentCode = exp_BZM_AAQJOSTA_1_HYFJJBCXY.12BA029	AC = ERX9769208
experimentCode = exp_BZM_AAQLOSTA_1_HYFJJBCXY.12BA053	AC = ERX9769209
experimentCode = exp_BZM_AAQMOSTA_1_HYFJJBCXY.12BA065	AC = ERX9769210
experimentCode = exp_BZM_AAQOOSTA_1_HYFJJBCXY.12BA089	AC = ERX9769211
experimentCode = exp_BZM_AAQPOSTA_1_HYFJJBCXY.12BA006	AC = ERX9769212
experimentCode = exp_BZM_AAQVOSTA_1_HYFJJBCXY.12BA078	AC = ERX9769213
experimentCode = exp_BZM_AAQWOSTA_1_HYFJJBCXY.12BA090	AC = ERX9769214
experimentCode = exp_BZM_AAQXOSTA_1_HYFJJBCXY.12BA007	AC = ERX9769215
experimentCode = exp_BZM_AARAOSTA_1_HYFJJBCXY.12BA043	AC = ERX9769216
experimentCode = exp_BZM_AARBOSTA_1_HYFJJBCXY.12BA055	AC = ERX9769217
experimentCode = exp_BZM_AARDOSTA_1_HYFJJBCXY.12BA079	AC = ERX9769218
experimentCode = exp_BZM_AAREOSTA_1_HYFJJBCXY.12BA091	AC = ERX9769219
experimentCode = exp_BZM_AARHOSTA_1_HYFJJBCXY.12BA032	AC = ERX9769220
experimentCode = exp_BZM_AARIOSTA_1_HYFJJBCXY.12BA044	AC = ERX9769221
experimentCode = exp_BZM_AARJOSTA_1_HYFJJBCXY.12BA056	AC = ERX9769222
experimentCode = exp_BZM_AARKOSTA_1_HYFJJBCXY.12BA068	AC = ERX9769223
experimentCode = exp_BZM_AARLOSTA_1_HYFJJBCXY.12BA080	AC = ERX9769224
experimentCode = exp_BZM_AARMOSTA_1_HYFJJBCXY.12BA092	AC = ERX9769225
experimentCode = exp_BZM_AARNOSTA_1_HYFJJBCXY.12BA009	AC = ERX9769226
experimentCode = exp_BZM_AARQOSTA_1_HYFJJBCXY.12BA045	AC = ERX9769227
experimentCode = exp_BZM_AARROSTA_1_HYFJJBCXY.12BA057	AC = ERX9769228
experimentCode = exp_BZM_AARSOSTA_1_HYFJJBCXY.12BA069	AC = ERX9769229
experimentCode = exp_BZM_AARUOSTA_1_HYFJJBCXY.12BA093	AC = ERX9769230
experimentCode = exp_BZM_AARWOSTA_1_HYFJJBCXY.12BA022	AC = ERX9769231
experimentCode = exp_BZM_AARXOSTA_1_HYFJJBCXY.12BA034	AC = ERX9769232
experimentCode = exp_BZM_AARYOSTA_1_HYFJJBCXY.12BA046	AC = ERX9769233
experimentCode = exp_BZM_AASDOSTA_1_HYFJJBCXY.12BA011	AC = ERX9769234
experimentCode = exp_BZM_AASGOSTA_1_HYFJJBCXY.12BA047	AC = ERX9769235
experimentCode = exp_BZM_AASHOSTA_1_HYFJJBCXY.12BA059	AC = ERX9769236
experimentCode = exp_BZM_AASJOSTA_1_HYFJJBCXY.12BA083	AC = ERX9769237
experimentCode = exp_BZM_AASKOSTA_1_HYFJJBCXY.12BA095	AC = ERX9769238
experimentCode = exp_BZM_AASLOSTA_1_HYFJJBCXY.12BA012	AC = ERX9769239
experimentCode = exp_BZM_AASMOSTA_1_HYFJJBCXY.12BA024	AC = ERX9769240
experimentCode = exp_BZM_AASNOSTA_1_HYFJJBCXY.12BA036	AC = ERX9769241
experimentCode = exp_BZM_AAUWOSTA_1_HV57HBCXY.12BA097	AC = ERX9769242
experimentCode = exp_BZM_AAUWOSTA_2_HV57HBCXY.12BA097	AC = ERX9769243
experimentCode = exp_BZM_AAUXOSTA_1_HV57HBCXY.12BA109	AC = ERX9769244
experimentCode = exp_BZM_AAUXOSTA_2_HV57HBCXY.12BA109	AC = ERX9769245
experimentCode = exp_BZM_AAVAOSTA_1_HV57HBCXY.12BA145	AC = ERX9769246
experimentCode = exp_BZM_AAVAOSTA_2_HV57HBCXY.12BA145	AC = ERX9769247
experimentCode = exp_BZM_AAVDOSTA_1_HV57HBCXY.12BA181	AC = ERX9769248
experimentCode = exp_BZM_AAVDOSTA_2_HV57HBCXY.12BA181	AC = ERX9769249
experimentCode = exp_BZM_AAVIOSTA_1_HV57HBCXY.12BA146	AC = ERX9769250
experimentCode = exp_BZM_AAVIOSTA_2_HV57HBCXY.12BA146	AC = ERX9769251
experimentCode = exp_BZM_AAVKOSTA_1_HV57HBCXY.12BA170	AC = ERX9769252
experimentCode = exp_BZM_AAVKOSTA_2_HV57HBCXY.12BA170	AC = ERX9769253
experimentCode = exp_BZM_AAVMOSTA_1_HV57HBCXY.12BA099	AC = ERX9769254
experimentCode = exp_BZM_AAVMOSTA_2_HV57HBCXY.12BA099	AC = ERX9769255
experimentCode = exp_BZM_AAVQOSTA_1_HV57HBCXY.12BA147	AC = ERX9769256
experimentCode = exp_BZM_AAVQOSTA_2_HV57HBCXY.12BA147	AC = ERX9769257
experimentCode = exp_BZM_AAVUOSTA_1_HV57HBCXY.12BA100	AC = ERX9769258
experimentCode = exp_BZM_AAVUOSTA_2_HV57HBCXY.12BA100	AC = ERX9769259
experimentCode = exp_BZM_AAVZOSTA_1_HV57HBCXY.12BA160	AC = ERX9769260
experimentCode = exp_BZM_AAVZOSTA_2_HV57HBCXY.12BA160	AC = ERX9769261
experimentCode = exp_BZM_AAWAOSTA_1_HV57HBCXY.12BA172	AC = ERX9769262
experimentCode = exp_BZM_AAWAOSTA_2_HV57HBCXY.12BA172	AC = ERX9769263
experimentCode = exp_BZM_AAWEOSTA_1_HV57HBCXY.12BA125	AC = ERX9769264
experimentCode = exp_BZM_AAWEOSTA_2_HV57HBCXY.12BA125	AC = ERX9769265
experimentCode = exp_BZM_AAWQOSTA_1_HV57HBCXY.12BA174	AC = ERX9769266
experimentCode = exp_BZM_AAWQOSTA_2_HV57HBCXY.12BA174	AC = ERX9769267
experimentCode = exp_BZM_AAWROSTA_1_HV57HBCXY.12BA186	AC = ERX9769268
experimentCode = exp_BZM_AAWROSTA_2_HV57HBCXY.12BA186	AC = ERX9769269
experimentCode = exp_BZM_AAWUOSTA_1_HV57HBCXY.12BA127	AC = ERX9769270
experimentCode = exp_BZM_AAWUOSTA_2_HV57HBCXY.12BA127	AC = ERX9769271
experimentCode = exp_BZM_AAWWOSTA_1_HV57HBCXY.12BA151	AC = ERX9769272
experimentCode = exp_BZM_AAWWOSTA_2_HV57HBCXY.12BA151	AC = ERX9769273
experimentCode = exp_BZM_AAWXOSTA_1_HV57HBCXY.12BA163	AC = ERX9769274
experimentCode = exp_BZM_AAWXOSTA_2_HV57HBCXY.12BA163	AC = ERX9769275
experimentCode = exp_BZM_AAWYOSTA_1_HV57HBCXY.12BA175	AC = ERX9769276
experimentCode = exp_BZM_AAWYOSTA_2_HV57HBCXY.12BA175	AC = ERX9769277
experimentCode = exp_BZM_AAWZOSTA_1_HV57HBCXY.12BA187	AC = ERX9769278
experimentCode = exp_BZM_AAWZOSTA_2_HV57HBCXY.12BA187	AC = ERX9769279
experimentCode = exp_BZM_AAXAOSTA_1_HV57HBCXY.12BA104	AC = ERX9769280
experimentCode = exp_BZM_AAXAOSTA_2_HV57HBCXY.12BA104	AC = ERX9769281
experimentCode = exp_BZM_AAXDOSTA_1_HV57HBCXY.12BA140	AC = ERX9769282
experimentCode = exp_BZM_AAXDOSTA_2_HV57HBCXY.12BA140	AC = ERX9769283
experimentCode = exp_BZM_AAXEOSTA_2_H32WHBCX2.12BA001	AC = ERX9769284
experimentCode = exp_BZM_AAXFOSTA_2_H32WHBCX2.12BA013	AC = ERX9769285
experimentCode = exp_BZM_AAXGOSTA_2_H32WHBCX2.12BA025	AC = ERX9769286
experimentCode = exp_BZM_AAXHOSTA_2_H32WHBCX2.12BA037	AC = ERX9769287
experimentCode = exp_BZM_AAXIOSTA_2_H32WHBCX2.12BA049	AC = ERX9769288
experimentCode = exp_BZM_AAXJOSTA_2_H32WHBCX2.12BA061	AC = ERX9769289
experimentCode = exp_BZM_AAXKOSTA_2_H32WHBCX2.12BA073	AC = ERX9769290
experimentCode = exp_BZM_AAXLOSTA_2_H32WHBCX2.12BA085	AC = ERX9769291
experimentCode = exp_BZM_AAXMOSTA_2_H32WHBCX2.12BA002	AC = ERX9769292
experimentCode = exp_BZM_AAXNOSTA_2_H32WHBCX2.12BA014	AC = ERX9769293
experimentCode = exp_BZM_AAXOOSTA_2_H32WHBCX2.12BA026	AC = ERX9769294
experimentCode = exp_BZM_AAXPOSTA_2_H32WHBCX2.12BA038	AC = ERX9769295
experimentCode = exp_BZM_AAXQOSTA_2_H32WHBCX2.12BA050	AC = ERX9769296
experimentCode = exp_BZM_AAXROSTA_2_H32WHBCX2.12BA062	AC = ERX9769297
experimentCode = exp_BZM_AAXSOSTA_2_H32WHBCX2.12BA074	AC = ERX9769298
experimentCode = exp_BZM_AAXTOSTA_2_H32WHBCX2.12BA086	AC = ERX9769299
experimentCode = exp_BZM_AAXUOSTA_2_H32WHBCX2.12BA003	AC = ERX9769300
experimentCode = exp_BZM_AAXVOSTA_2_H32WHBCX2.12BA015	AC = ERX9769301
experimentCode = exp_BZM_AAXXOSTA_2_H32WHBCX2.12BA039	AC = ERX9769302
experimentCode = exp_BZM_AAXYOSTA_2_H32WHBCX2.12BA051	AC = ERX9769303
experimentCode = exp_BZM_AAXZOSTA_2_H32WHBCX2.12BA063	AC = ERX9769304
experimentCode = exp_BZM_AAYAOSTA_2_H32WHBCX2.12BA075	AC = ERX9769305
experimentCode = exp_BZM_AAYBOSTA_2_H32WHBCX2.12BA087	AC = ERX9769306
experimentCode = exp_BZM_AAYCOSTA_2_H32WHBCX2.12BA004	AC = ERX9769307
experimentCode = exp_BZM_AAYDOSTA_2_H32WHBCX2.12BA016	AC = ERX9769308
experimentCode = exp_BZM_AAYEOSTA_2_H32WHBCX2.12BA028	AC = ERX9769309
experimentCode = exp_BZM_AAYFOSTA_2_H32WHBCX2.12BA040	AC = ERX9769310
experimentCode = exp_BZM_AAYGOSTA_2_H32WHBCX2.12BA052	AC = ERX9769311
experimentCode = exp_BZM_AAYHOSTA_2_H32WHBCX2.12BA064	AC = ERX9769312
experimentCode = exp_BZM_AAYIOSTA_2_H32WHBCX2.12BA076	AC = ERX9769313
experimentCode = exp_BZM_AAYJOSTA_2_H32WHBCX2.12BA088	AC = ERX9769314
experimentCode = exp_BZM_AAYKOSTA_2_H32WHBCX2.12BA005	AC = ERX9769315
experimentCode = exp_BZM_AAYLOSTA_2_H32WHBCX2.12BA017	AC = ERX9769316
experimentCode = exp_BZM_AAYMOSTA_2_H32WHBCX2.12BA029	AC = ERX9769317
experimentCode = exp_BZM_AAYNOSTA_2_H32WHBCX2.12BA041	AC = ERX9769318
experimentCode = exp_BZM_AAYOOSTA_2_H32WHBCX2.12BA053	AC = ERX9769319
experimentCode = exp_BZM_AAYPOSTA_2_H32WHBCX2.12BA065	AC = ERX9769320
experimentCode = exp_BZM_AAYQOSTA_2_H32WHBCX2.12BA077	AC = ERX9769321
experimentCode = exp_BZM_AAYROSTA_2_H32WHBCX2.12BA089	AC = ERX9769322
experimentCode = exp_BZM_AAYSOSTA_2_H32WHBCX2.12BA006	AC = ERX9769323
experimentCode = exp_BZM_AAYTOSTA_2_H32WHBCX2.12BA018	AC = ERX9769324
experimentCode = exp_BZM_AAYUOSTA_2_H32WHBCX2.12BA030	AC = ERX9769325
experimentCode = exp_BZM_AAYVOSTA_2_HYFJJBCXY.12BA193	AC = ERX9769326
experimentCode = exp_BZM_AAYWOSTA_2_HYFJJBCXY.12BA205	AC = ERX9769327
experimentCode = exp_BZM_AAYXOSTA_2_HYFJJBCXY.12BA217	AC = ERX9769328
experimentCode = exp_BZM_AAYYOSTA_2_HYFJJBCXY.12BA229	AC = ERX9769329
experimentCode = exp_BZM_AAYZOSTA_2_HYFJJBCXY.12BA241	AC = ERX9769330
experimentCode = exp_BZM_AAZAOSTA_2_HYFJJBCXY.12BA253	AC = ERX9769331
experimentCode = exp_BZM_AAZBOSTA_2_HYFJJBCXY.12BA265	AC = ERX9769332
experimentCode = exp_BZM_AAZCOSTA_2_HYFJJBCXY.12BA277	AC = ERX9769333
experimentCode = exp_BZM_AAZDOSTA_2_HYFJJBCXY.12BA194	AC = ERX9769334
experimentCode = exp_BZM_AAZEOSTA_2_HYFJJBCXY.12BA206	AC = ERX9769335
experimentCode = exp_BZM_AAZFOSTA_2_HYFJJBCXY.12BA218	AC = ERX9769336
experimentCode = exp_BZM_AAZGOSTA_2_HYFJJBCXY.12BA230	AC = ERX9769337
experimentCode = exp_BZM_AAZHOSTA_2_HYFJJBCXY.12BA242	AC = ERX9769338
experimentCode = exp_BZM_AAZIOSTA_2_HYFJJBCXY.12BA254	AC = ERX9769339
experimentCode = exp_BZM_AAZJOSTA_2_HYFJJBCXY.12BA266	AC = ERX9769340
experimentCode = exp_BZM_AAZKOSTA_2_HYFJJBCXY.12BA278	AC = ERX9769341
experimentCode = exp_BZM_AAZLOSTA_2_HYFJJBCXY.12BA195	AC = ERX9769342
experimentCode = exp_BZM_AAZMOSTA_2_HYFJJBCXY.12BA207	AC = ERX9769343
experimentCode = exp_BZM_AAZNOSTA_2_HYFJJBCXY.12BA219	AC = ERX9769344
experimentCode = exp_BZM_AAZOOSTA_2_HYFJJBCXY.12BA231	AC = ERX9769345
experimentCode = exp_BZM_AAZPOSTA_2_HYFJJBCXY.12BA243	AC = ERX9769346
experimentCode = exp_BZM_AAZQOSTA_2_HYFJJBCXY.12BA255	AC = ERX9769347
experimentCode = exp_BZM_AAZROSTA_2_HYFJJBCXY.12BA267	AC = ERX9769348
experimentCode = exp_BZM_AAZSOSTA_2_HYFJJBCXY.12BA279	AC = ERX9769349
experimentCode = exp_BZM_AAZTOSTA_2_HYFJJBCXY.12BA196	AC = ERX9769350
experimentCode = exp_BZM_AAZUOSTA_2_HYFJJBCXY.12BA208	AC = ERX9769351
experimentCode = exp_BZM_AAZVOSTA_2_HYFJJBCXY.12BA220	AC = ERX9769352
experimentCode = exp_BZM_AAZWOSTA_2_HYFJJBCXY.12BA232	AC = ERX9769353
experimentCode = exp_BZM_AAZXOSTA_2_HYFJJBCXY.12BA244	AC = ERX9769354
experimentCode = exp_BZM_AAZYOSTA_2_HYFJJBCXY.12BA256	AC = ERX9769355
experimentCode = exp_BZM_AAZZOSTA_2_HYFJJBCXY.12BA268	AC = ERX9769356
experimentCode = exp_BZM_ABAAOSTA_2_HYFJJBCXY.12BA280	AC = ERX9769357
experimentCode = exp_BZM_ABABOSTA_2_HYFJJBCXY.12BA197	AC = ERX9769358
experimentCode = exp_BZM_ABACOSTA_2_HYFJJBCXY.12BA209	AC = ERX9769359
experimentCode = exp_BZM_ABADOSTA_2_HYFJJBCXY.12BA221	AC = ERX9769360
experimentCode = exp_BZM_ABAEOSTA_2_HYFJJBCXY.12BA233	AC = ERX9769361
experimentCode = exp_BZM_ABAFOSTA_2_HYFJJBCXY.12BA245	AC = ERX9769362
experimentCode = exp_BZM_ABAGOSTA_2_HYFJJBCXY.12BA257	AC = ERX9769363
experimentCode = exp_BZM_ABAHOSTA_2_HYFJJBCXY.12BA269	AC = ERX9769364
experimentCode = exp_BZM_ABAIOSTA_2_HYFJJBCXY.12BA281	AC = ERX9769365
experimentCode = exp_BZM_ABAJOSTA_2_HYFJJBCXY.12BA198	AC = ERX9769366
experimentCode = exp_BZM_ABAKOSTA_2_HYFJJBCXY.12BA210	AC = ERX9769367
experimentCode = exp_BZM_ABALOSTA_2_HYFJJBCXY.12BA222	AC = ERX9769368
experimentCode = exp_BZM_ABAMOSTA_2_HYFJJBCXY.12BA234	AC = ERX9769369
experimentCode = exp_BZM_ABANOSTA_2_HYFJJBCXY.12BA246	AC = ERX9769370
experimentCode = exp_BZM_ABAOOSTA_2_HYFJJBCXY.12BA258	AC = ERX9769371
experimentCode = exp_BZM_ABAPOSTA_2_HYFJJBCXY.12BA270	AC = ERX9769372
experimentCode = exp_BZM_ABAQOSTA_2_HYFJJBCXY.12BA282	AC = ERX9769373
experimentCode = exp_BZM_ABAROSTA_2_HYFJJBCXY.12BA199	AC = ERX9769374
experimentCode = exp_BZM_ABASOSTA_2_HYFJJBCXY.12BA211	AC = ERX9769375
experimentCode = exp_BZM_ABATOSTA_2_HTNJVBCXY.12BA193	AC = ERX9769376
experimentCode = exp_BZM_ABAUOSTA_2_HTNJVBCXY.12BA205	AC = ERX9769377
experimentCode = exp_BZM_ABAVOSTA_2_HTNJVBCXY.12BA217	AC = ERX9769378
experimentCode = exp_BZM_ABAWOSTA_2_HTNJVBCXY.12BA229	AC = ERX9769379
experimentCode = exp_BZM_ABAXOSTA_2_HTNJVBCXY.12BA241	AC = ERX9769380
experimentCode = exp_BZM_ABAYOSTA_2_HTNJVBCXY.12BA253	AC = ERX9769381
experimentCode = exp_BZM_ABAZOSTA_2_HTNJVBCXY.12BA265	AC = ERX9769382
experimentCode = exp_BZM_ABBBOSTA_2_HTNJVBCXY.12BA194	AC = ERX9769383
experimentCode = exp_BZM_ABBEOSTA_2_HTNJVBCXY.12BA230	AC = ERX9769384
experimentCode = exp_BZM_ABBFOSTA_2_HTNJVBCXY.12BA242	AC = ERX9769385
experimentCode = exp_BZM_ABBGOSTA_2_HTNJVBCXY.12BA254	AC = ERX9769386
experimentCode = exp_BZM_ABBHOSTA_2_HTNJVBCXY.12BA266	AC = ERX9769387
experimentCode = exp_BZM_ABBIOSTA_2_HTNJVBCXY.12BA278	AC = ERX9769388
experimentCode = exp_BZM_ABBJOSTA_2_HTNJVBCXY.12BA195	AC = ERX9769389
experimentCode = exp_BZM_ABBKOSTA_2_HTNJVBCXY.12BA207	AC = ERX9769390
experimentCode = exp_BZM_ABBLOSTA_2_HTNJVBCXY.12BA219	AC = ERX9769391
experimentCode = exp_BZM_ABBMOSTA_2_HTNJVBCXY.12BA231	AC = ERX9769392
experimentCode = exp_BZM_ABBNOSTA_2_HTNJVBCXY.12BA243	AC = ERX9769393
experimentCode = exp_BZM_ABBOOSTA_2_HTNJVBCXY.12BA255	AC = ERX9769394
experimentCode = exp_BZM_ABBPOSTA_2_HTNJVBCXY.12BA267	AC = ERX9769395
experimentCode = exp_BZM_ABBQOSTA_2_HTNJVBCXY.12BA279	AC = ERX9769396
experimentCode = exp_BZM_ABBROSTA_2_HTNJVBCXY.12BA196	AC = ERX9769397
experimentCode = exp_BZM_ABBSOSTA_2_HTNJVBCXY.12BA208	AC = ERX9769398
experimentCode = exp_BZM_ABBTOSTA_2_HTNJVBCXY.12BA220	AC = ERX9769399
experimentCode = exp_BZM_ABBUOSTA_2_HTNJVBCXY.12BA232	AC = ERX9769400
experimentCode = exp_BZM_ABBVOSTA_2_HTNJVBCXY.12BA244	AC = ERX9769401
experimentCode = exp_BZM_ABBWOSTA_2_HTNJVBCXY.12BA256	AC = ERX9769402
experimentCode = exp_BZM_ABBXOSTA_2_HTNJVBCXY.12BA268	AC = ERX9769403
experimentCode = exp_BZM_ABBYOSTA_2_HTNJVBCXY.12BA280	AC = ERX9769404
experimentCode = exp_BZM_ABBZOSTA_2_HTNJVBCXY.12BA197	AC = ERX9769405
experimentCode = exp_BZM_ABCAOSTA_2_HTNJVBCXY.12BA209	AC = ERX9769406
experimentCode = exp_BZM_ABCBOSTA_2_HTNJVBCXY.12BA221	AC = ERX9769407
experimentCode = exp_BZM_ABCCOSTA_2_HTNJVBCXY.12BA233	AC = ERX9769408
experimentCode = exp_BZM_ABCDOSTA_2_HTNJVBCXY.12BA245	AC = ERX9769409
experimentCode = exp_BZM_ABCEOSTA_2_HTNJVBCXY.12BA257	AC = ERX9769410
experimentCode = exp_BZM_ABCFOSTA_2_HTNJVBCXY.12BA269	AC = ERX9769411
experimentCode = exp_BZM_ABCGOSTA_2_HTNJVBCXY.12BA281	AC = ERX9769412
experimentCode = exp_BZM_ABCHOSTA_2_HTNJVBCXY.12BA198	AC = ERX9769413
experimentCode = exp_BZM_ABCIOSTA_2_HTNJVBCXY.12BA210	AC = ERX9769414
experimentCode = exp_BZM_ABCJOSTA_2_HTNJVBCXY.12BA222	AC = ERX9769415
experimentCode = exp_BZM_ABCKOSTA_2_HTNJVBCXY.12BA234	AC = ERX9769416
experimentCode = exp_BZM_ABCLOSTA_2_HTNJVBCXY.12BA246	AC = ERX9769417
experimentCode = exp_BZM_ABCMOSTA_2_HTNJVBCXY.12BA258	AC = ERX9769418
experimentCode = exp_BZM_ABCNOSTA_2_HTNJVBCXY.12BA270	AC = ERX9769419
experimentCode = exp_BZM_ABCOOSTA_2_HTNJVBCXY.12BA282	AC = ERX9769420
experimentCode = exp_BZM_ABCPOSTA_2_HTNJVBCXY.12BA199	AC = ERX9769421
experimentCode = exp_BZM_ABCQOSTA_2_HTNJVBCXY.12BA211	AC = ERX9769422
experimentCode = exp_BZM_ABCROSTA_2_HTNJVBCXY.12BA223	AC = ERX9769423
experimentCode = exp_BZM_ABCSOSTA_2_HTNJVBCXY.12BA235	AC = ERX9769424
experimentCode = exp_BZM_ABCTOSTA_2_HTNJVBCXY.12BA247	AC = ERX9769425
experimentCode = exp_BZM_ABCUOSTA_2_HTNJVBCXY.12BA259	AC = ERX9769426
experimentCode = exp_BZM_ABCVOSTA_2_HTNJVBCXY.12BA271	AC = ERX9769427
experimentCode = exp_BZM_ABCWOSTA_2_HTNJVBCXY.12BA283	AC = ERX9769428
experimentCode = exp_BZM_ABCXOSTA_2_HTNJVBCXY.12BA200	AC = ERX9769429
experimentCode = exp_BZM_ABCYOSTA_2_HTNJVBCXY.12BA212	AC = ERX9769430
experimentCode = exp_BZM_ABCZOSTA_2_HTNJVBCXY.12BA224	AC = ERX9769431
experimentCode = exp_BZM_ABDAOSTA_2_HTNJVBCXY.12BA236	AC = ERX9769432
experimentCode = exp_BZM_ABDBOSTA_2_HTNJVBCXY.12BA248	AC = ERX9769433
experimentCode = exp_BZM_ABDCOSTA_2_HTNJVBCXY.12BA260	AC = ERX9769434
experimentCode = exp_BZM_ABDDOSTA_2_HTNJVBCXY.12BA272	AC = ERX9769435
experimentCode = exp_BZM_ABDEOSTA_2_HTNJVBCXY.12BA284	AC = ERX9769436
experimentCode = exp_BZM_ABDFOSTA_2_HTNJVBCXY.12BA201	AC = ERX9769437
experimentCode = exp_BZM_ABDGOSTA_2_HTNJVBCXY.12BA213	AC = ERX9769438
experimentCode = exp_BZM_ABDHOSTA_2_HTNJVBCXY.12BA225	AC = ERX9769439
experimentCode = exp_BZM_ABDIOSTA_2_HTNJVBCXY.12BA237	AC = ERX9769440
experimentCode = exp_BZM_ABDJOSTA_2_HTNJVBCXY.12BA249	AC = ERX9769441
experimentCode = exp_BZM_ABDKOSTA_2_HTNJVBCXY.12BA261	AC = ERX9769442
experimentCode = exp_BZM_ABDLOSTA_2_HTNJVBCXY.12BA273	AC = ERX9769443
experimentCode = exp_BZM_ABDMOSTA_2_HTNJVBCXY.12BA285	AC = ERX9769444
experimentCode = exp_BZM_ABDNOSTA_2_HTNJVBCXY.12BA202	AC = ERX9769445
experimentCode = exp_BZM_ABDOOSTA_2_HTNJVBCXY.12BA214	AC = ERX9769446
experimentCode = exp_BZM_ABDPOSTA_2_HTNJVBCXY.12BA226	AC = ERX9769447
experimentCode = exp_BZM_ABDQOSTA_2_HTNJVBCXY.12BA238	AC = ERX9769448
experimentCode = exp_BZM_ABDROSTA_2_HTNJVBCXY.12BA250	AC = ERX9769449
experimentCode = exp_BZM_ABDSOSTA_2_HTNJVBCXY.12BA262	AC = ERX9769450
experimentCode = exp_BZM_ABDTOSTA_2_HTNJVBCXY.12BA274	AC = ERX9769451
experimentCode = exp_BZM_ABDUOSTA_2_HTNJVBCXY.12BA286	AC = ERX9769452
experimentCode = exp_BZM_ABDVOSTA_2_HTNJVBCXY.12BA203	AC = ERX9769453
experimentCode = exp_BZM_ABDWOSTA_2_HTNJVBCXY.12BA215	AC = ERX9769454
experimentCode = exp_BZM_ABDXOSTA_2_HTNJVBCXY.12BA227	AC = ERX9769455
experimentCode = exp_BZM_ABDYOSTA_2_HTNJVBCXY.12BA239	AC = ERX9769456
experimentCode = exp_BZM_ABDZOSTA_2_HTNJVBCXY.12BA251	AC = ERX9769457
experimentCode = exp_BZM_ABEAOSTA_2_HTNJVBCXY.12BA263	AC = ERX9769458
experimentCode = exp_BZM_ABEBOSTA_2_HTNJVBCXY.12BA275	AC = ERX9769459
experimentCode = exp_BZM_ABECOSTA_2_HTNJVBCXY.12BA287	AC = ERX9769460
experimentCode = exp_BZM_ABEDOSTA_2_HTNJVBCXY.12BA204	AC = ERX9769461
experimentCode = exp_BZM_ABEEOSTA_2_HTNJVBCXY.12BA216	AC = ERX9769462
experimentCode = exp_BZM_ABEFOSTA_2_HTNJVBCXY.12BA228	AC = ERX9769463
experimentCode = exp_BZM_ABEGOSTA_2_HTNJVBCXY.12BA240	AC = ERX9769464
experimentCode = exp_BZM_ABGUOSTA_1_HYGGYBCXY.12BA289	AC = ERX9769465
experimentCode = exp_BZM_ABGVOSTA_1_HYGGYBCXY.12BA301	AC = ERX9769466
experimentCode = exp_BZM_ABGWOSTA_1_HYGGYBCXY.12BA313	AC = ERX9769467
experimentCode = exp_BZM_ABGXOSTA_1_HYGGYBCXY.12BA325	AC = ERX9769468
experimentCode = exp_BZM_ABGYOSTA_1_HYGGYBCXY.12BA337	AC = ERX9769469
experimentCode = exp_BZM_ABGZOSTA_1_HYGGYBCXY.12BA349	AC = ERX9769470
experimentCode = exp_BZM_ABHAOSTA_1_HYGGYBCXY.12BA361	AC = ERX9769471
experimentCode = exp_BZM_ABHBOSTA_1_HYGGYBCXY.12BA373	AC = ERX9769472
experimentCode = exp_BZM_ABHCOSTA_1_HYGGYBCXY.12BA290	AC = ERX9769473
experimentCode = exp_BZM_ABHDOSTA_1_HYGGYBCXY.12BA302	AC = ERX9769474
experimentCode = exp_BZM_ABHEOSTA_1_HYGGYBCXY.12BA314	AC = ERX9769475
experimentCode = exp_BZM_ABHFOSTA_1_HYGGYBCXY.12BA326	AC = ERX9769476
experimentCode = exp_BZM_ABHGOSTA_1_HYGGYBCXY.12BA338	AC = ERX9769477
experimentCode = exp_BZM_ABHHOSTA_1_HYGGYBCXY.12BA350	AC = ERX9769478
experimentCode = exp_BZM_ABHIOSTA_1_HYGGYBCXY.12BA362	AC = ERX9769479
experimentCode = exp_BZM_ABHJOSTA_1_HYGGYBCXY.12BA374	AC = ERX9769480
experimentCode = exp_BZM_ABHKOSTA_1_HYGGYBCXY.12BA291	AC = ERX9769481
experimentCode = exp_BZM_ABHLOSTA_1_HYGGYBCXY.12BA303	AC = ERX9769482
experimentCode = exp_BZM_ABHNOSTA_1_HYGGYBCXY.12BA327	AC = ERX9769483
experimentCode = exp_BZM_ABHOOSTA_1_HYGGYBCXY.12BA339	AC = ERX9769484
experimentCode = exp_BZM_ABHPOSTA_1_HYGGYBCXY.12BA351	AC = ERX9769485
experimentCode = exp_BZM_ABHQOSTA_1_HYGGYBCXY.12BA363	AC = ERX9769486
experimentCode = exp_BZM_ABHSOSTA_1_HYGGYBCXY.12BA292	AC = ERX9769487
experimentCode = exp_BZM_ABHTOSTA_1_HYGGYBCXY.12BA304	AC = ERX9769488
experimentCode = exp_BZM_ABHUOSTA_1_HYGGYBCXY.12BA316	AC = ERX9769489
experimentCode = exp_BZM_ABHVOSTA_1_HYGGYBCXY.12BA328	AC = ERX9769490
experimentCode = exp_BZM_ABHWOSTA_1_HYGGYBCXY.12BA340	AC = ERX9769491
experimentCode = exp_BZM_ABHXOSTA_1_HYGGYBCXY.12BA352	AC = ERX9769492
experimentCode = exp_BZM_ABHYOSTA_1_HYGGYBCXY.12BA364	AC = ERX9769493
experimentCode = exp_BZM_ABHZOSTA_1_HYGGYBCXY.12BA376	AC = ERX9769494
experimentCode = exp_BZM_ABIAOSTA_1_HYGGYBCXY.12BA293	AC = ERX9769495
experimentCode = exp_BZM_ABIBOSTA_1_HYGGYBCXY.12BA305	AC = ERX9769496
experimentCode = exp_BZM_ABICOSTA_1_HYGGYBCXY.12BA317	AC = ERX9769497
experimentCode = exp_BZM_ABIDOSTA_1_HYGGYBCXY.12BA329	AC = ERX9769498
experimentCode = exp_BZM_ABIEOSTA_1_HYGGYBCXY.12BA341	AC = ERX9769499
experimentCode = exp_BZM_ABIFOSTA_1_HYGGYBCXY.12BA353	AC = ERX9769500
experimentCode = exp_BZM_ABIGOSTA_1_HYGGYBCXY.12BA365	AC = ERX9769501
experimentCode = exp_BZM_ABIHOSTA_1_HYGGYBCXY.12BA377	AC = ERX9769502
experimentCode = exp_BZM_ABIIOSTA_1_HYGGYBCXY.12BA294	AC = ERX9769503
experimentCode = exp_BZM_ABIJOSTA_1_HYGGYBCXY.12BA306	AC = ERX9769504
experimentCode = exp_BZM_ABIKOSTA_1_HYGGYBCXY.12BA318	AC = ERX9769505
experimentCode = exp_BZM_ABILOSTA_1_HYGGYBCXY.12BA330	AC = ERX9769506
experimentCode = exp_BZM_ABIMOSTA_1_HYGGYBCXY.12BA342	AC = ERX9769507
experimentCode = exp_BZM_ABINOSTA_1_HYGGYBCXY.12BA354	AC = ERX9769508
experimentCode = exp_BZM_ABIOOSTA_1_HYGGYBCXY.12BA366	AC = ERX9769509
experimentCode = exp_BZM_ABIPOSTA_1_HYGGYBCXY.12BA378	AC = ERX9769510
experimentCode = exp_BZM_ABIQOSTA_1_HYGGYBCXY.12BA295	AC = ERX9769511
experimentCode = exp_BZM_ABIROSTA_1_HYGGYBCXY.12BA307	AC = ERX9769512
experimentCode = exp_BZM_ABISOSTA_1_HYGGYBCXY.12BA319	AC = ERX9769513
experimentCode = exp_BZM_ABITOSTA_1_HYGGYBCXY.12BA331	AC = ERX9769514
experimentCode = exp_BZM_ABIUOSTA_1_HYGGYBCXY.12BA343	AC = ERX9769515
experimentCode = exp_BZM_ABIVOSTA_1_HYGGYBCXY.12BA355	AC = ERX9769516
experimentCode = exp_BZM_ABIWOSTA_1_HYGGYBCXY.12BA367	AC = ERX9769517
experimentCode = exp_BZM_ABIXOSTA_1_HYGGYBCXY.12BA379	AC = ERX9769518
experimentCode = exp_BZM_ABIYOSTA_1_HYGGYBCXY.12BA296	AC = ERX9769519
experimentCode = exp_BZM_ABIZOSTA_1_HYGGYBCXY.12BA308	AC = ERX9769520
experimentCode = exp_BZM_ABJAOSTA_1_HYGGYBCXY.12BA320	AC = ERX9769521
experimentCode = exp_BZM_ABJBOSTA_1_HYGGYBCXY.12BA332	AC = ERX9769522
experimentCode = exp_BZM_ABJCOSTA_1_HYGGYBCXY.12BA344	AC = ERX9769523
experimentCode = exp_BZM_ABJDOSTA_1_HYGGYBCXY.12BA356	AC = ERX9769524
experimentCode = exp_BZM_ABJEOSTA_1_HYGGYBCXY.12BA368	AC = ERX9769525
experimentCode = exp_BZM_ABJFOSTA_1_HYGGYBCXY.12BA380	AC = ERX9769526
experimentCode = exp_BZM_ABJGOSTA_1_HYGGYBCXY.12BA297	AC = ERX9769527
experimentCode = exp_BZM_ABJHOSTA_1_H32WHBCX2.12BA001	AC = ERX9769528
experimentCode = exp_BZM_ABJIOSTA_1_H32WHBCX2.12BA013	AC = ERX9769529
experimentCode = exp_BZM_ABJJOSTA_1_H32WHBCX2.12BA025	AC = ERX9769530
experimentCode = exp_BZM_ABJKOSTA_1_H32WHBCX2.12BA037	AC = ERX9769531
experimentCode = exp_BZM_ABJLOSTA_1_H32WHBCX2.12BA049	AC = ERX9769532
experimentCode = exp_BZM_ABJMOSTA_1_H32WHBCX2.12BA061	AC = ERX9769533
experimentCode = exp_BZM_ABJNOSTA_1_H32WHBCX2.12BA073	AC = ERX9769534
experimentCode = exp_BZM_ABJOOSTA_1_H32WHBCX2.12BA085	AC = ERX9769535
experimentCode = exp_BZM_ABJPOSTA_1_H32WHBCX2.12BA002	AC = ERX9769536
experimentCode = exp_BZM_ABJQOSTA_1_H32WHBCX2.12BA014	AC = ERX9769537
experimentCode = exp_BZM_ABJROSTA_1_H32WHBCX2.12BA026	AC = ERX9769538
experimentCode = exp_BZM_ABJSOSTA_1_H32WHBCX2.12BA038	AC = ERX9769539
experimentCode = exp_BZM_ABJTOSTA_1_H32WHBCX2.12BA050	AC = ERX9769540
experimentCode = exp_BZM_ABJUOSTA_1_H32WHBCX2.12BA062	AC = ERX9769541
experimentCode = exp_BZM_ABJWOSTA_1_H32WHBCX2.12BA086	AC = ERX9769542
experimentCode = exp_BZM_ABJXOSTA_1_H32WHBCX2.12BA003	AC = ERX9769543
experimentCode = exp_BZM_ABJYOSTA_1_H32WHBCX2.12BA015	AC = ERX9769544
experimentCode = exp_BZM_ABJZOSTA_1_H32WHBCX2.12BA027	AC = ERX9769545
experimentCode = exp_BZM_ABKBOSTA_1_H32WHBCX2.12BA051	AC = ERX9769546
experimentCode = exp_BZM_ABKCOSTA_1_H32WHBCX2.12BA063	AC = ERX9769547
experimentCode = exp_BZM_ABKDOSTA_1_H32WHBCX2.12BA075	AC = ERX9769548
experimentCode = exp_BZM_ABKEOSTA_1_H32WHBCX2.12BA087	AC = ERX9769549
experimentCode = exp_BZM_ABKFOSTA_1_H32WHBCX2.12BA004	AC = ERX9769550
experimentCode = exp_BZM_ABKGOSTA_1_H32WHBCX2.12BA016	AC = ERX9769551
experimentCode = exp_BZM_ABKHOSTA_1_H32WHBCX2.12BA028	AC = ERX9769552
experimentCode = exp_BZM_ABKIOSTA_1_H32WHBCX2.12BA040	AC = ERX9769553
experimentCode = exp_BZM_ABKJOSTA_1_H32WHBCX2.12BA052	AC = ERX9769554
experimentCode = exp_BZM_ABKKOSTA_1_H32WHBCX2.12BA064	AC = ERX9769555
experimentCode = exp_BZM_ABKLOSTA_1_H32WHBCX2.12BA076	AC = ERX9769556
experimentCode = exp_BZM_ABKMOSTA_1_H32WHBCX2.12BA088	AC = ERX9769557
experimentCode = exp_BZM_ABKNOSTA_1_H32WHBCX2.12BA005	AC = ERX9769558
experimentCode = exp_BZM_ABKOOSTA_1_H32WHBCX2.12BA017	AC = ERX9769559
experimentCode = exp_BZM_ABKPOSTA_1_H32WHBCX2.12BA029	AC = ERX9769560
experimentCode = exp_BZM_ABKQOSTA_1_H32WHBCX2.12BA041	AC = ERX9769561
experimentCode = exp_BZM_ABKROSTA_1_H32WHBCX2.12BA053	AC = ERX9769562
experimentCode = exp_BZM_ABKTOSTA_1_H32WHBCX2.12BA077	AC = ERX9769563
experimentCode = exp_BZM_ABKUOSTA_1_H32WHBCX2.12BA089	AC = ERX9769564
experimentCode = exp_BZM_ABKVOSTA_1_H32WHBCX2.12BA006	AC = ERX9769565
experimentCode = exp_BZM_ABKWOSTA_1_H32WHBCX2.12BA018	AC = ERX9769566
experimentCode = exp_BZM_ABKXOSTA_1_H32WHBCX2.12BA030	AC = ERX9769567
experimentCode = exp_BZM_ABKYOSTA_1_H32WHBCX2.12BA042	AC = ERX9769568
experimentCode = exp_BZM_ABKZOSTA_1_H32WHBCX2.12BA054	AC = ERX9769569
experimentCode = exp_BZM_ABLBOSTA_1_H32WHBCX2.12BA078	AC = ERX9769570
experimentCode = exp_BZM_ABLCOSTA_1_H32WHBCX2.12BA090	AC = ERX9769571
experimentCode = exp_BZM_ABLDOSTA_1_H32WHBCX2.12BA007	AC = ERX9769572
experimentCode = exp_BZM_ABLEOSTA_1_H32WHBCX2.12BA019	AC = ERX9769573
experimentCode = exp_BZM_ABLFOSTA_1_H32WHBCX2.12BA031	AC = ERX9769574
experimentCode = exp_BZM_ABLGOSTA_1_H32WHBCX2.12BA043	AC = ERX9769575
experimentCode = exp_BZM_ABLHOSTA_1_H32WHBCX2.12BA055	AC = ERX9769576
experimentCode = exp_BZM_ABLIOSTA_1_H32WHBCX2.12BA067	AC = ERX9769577
experimentCode = exp_BZM_ABLJOSTA_1_H32WHBCX2.12BA079	AC = ERX9769578
experimentCode = exp_BZM_ABLKOSTA_1_H32WHBCX2.12BA091	AC = ERX9769579
experimentCode = exp_BZM_ABLLOSTA_1_H32WHBCX2.12BA008	AC = ERX9769580
experimentCode = exp_BZM_ABLMOSTA_1_H32WHBCX2.12BA020	AC = ERX9769581
experimentCode = exp_BZM_ABLNOSTA_1_H32WHBCX2.12BA032	AC = ERX9769582
experimentCode = exp_BZM_ABLOOSTA_1_H32WHBCX2.12BA044	AC = ERX9769583
experimentCode = exp_BZM_ABLPOSTA_1_H32WHBCX2.12BA056	AC = ERX9769584
experimentCode = exp_BZM_ABLQOSTA_1_H32WHBCX2.12BA068	AC = ERX9769585
experimentCode = exp_BZM_ABLROSTA_1_H32WHBCX2.12BA080	AC = ERX9769586
experimentCode = exp_BZM_ABLSOSTA_1_H32WHBCX2.12BA092	AC = ERX9769587
experimentCode = exp_BZM_ABLTOSTA_1_H32WHBCX2.12BA009	AC = ERX9769588
experimentCode = exp_BZM_ABLUOSTA_1_H32WHBCX2.12BA021	AC = ERX9769589
experimentCode = exp_BZM_ABLVOSTA_1_H32WHBCX2.12BA033	AC = ERX9769590
experimentCode = exp_BZM_ABLWOSTA_1_H32WHBCX2.12BA045	AC = ERX9769591
experimentCode = exp_BZM_ABMAOSTA_1_H32WHBCX2.12BA093	AC = ERX9769592
experimentCode = exp_BZM_ABMDOSTA_1_H32WHBCX2.12BA034	AC = ERX9769593
experimentCode = exp_BZM_ABMFOSTA_1_H32WHBCX2.12BA058	AC = ERX9769594
experimentCode = exp_BZM_ABMHOSTA_1_H32WHBCX2.12BA082	AC = ERX9769595
experimentCode = exp_BZM_ABMIOSTA_1_H32WHBCX2.12BA094	AC = ERX9769596
experimentCode = exp_BZM_ABMJOSTA_1_H32WHBCX2.12BA011	AC = ERX9769597
experimentCode = exp_BZM_ABMKOSTA_1_H32WHBCX2.12BA023	AC = ERX9769598
experimentCode = exp_BZM_ABMLOSTA_1_H32WHBCX2.12BA035	AC = ERX9769599
experimentCode = exp_BZM_ABMOOSTA_1_H32WHBCX2.12BA071	AC = ERX9769600
experimentCode = exp_BZM_ABMQOSTA_1_H32WHBCX2.12BA095	AC = ERX9769601
experimentCode = exp_BZM_ABMROSTA_1_H32WHBCX2.12BA012	AC = ERX9769602
experimentCode = exp_BZM_ABMSOSTA_1_H32WHBCX2.12BA024	AC = ERX9769603
experimentCode = exp_BZM_ABMTOSTA_1_H32WHBCX2.12BA036	AC = ERX9769604
experimentCode = exp_BZM_ABNCOSTA_2_H32WHBCX2.12BA097	AC = ERX9769605
experimentCode = exp_BZM_ABNEOSTA_2_H32WHBCX2.12BA098	AC = ERX9769606
runCode = run_BZM_AAEAOSTA_1_HYN2WBCX2.12BA001	AC = ERR10234165
runCode = run_BZM_AAEBOSTA_1_HYN2WBCX2.12BA013	AC = ERR10234166
runCode = run_BZM_AAECOSTA_1_HYN2WBCX2.12BA025	AC = ERR10234167
runCode = run_BZM_AAEDOSTA_1_HYN2WBCX2.12BA037	AC = ERR10234168
runCode = run_BZM_AAEEOSTA_1_HYN2WBCX2.12BA049	AC = ERR10234169
runCode = run_BZM_AAEFOSTA_1_HYN2WBCX2.12BA061	AC = ERR10234170
runCode = run_BZM_AAEGOSTA_1_HYN2WBCX2.12BA073	AC = ERR10234171
runCode = run_BZM_AAEHOSTA_1_HYN2WBCX2.12BA085	AC = ERR10234172
runCode = run_BZM_AAEIOSTA_1_HYN2WBCX2.12BA002	AC = ERR10234173
runCode = run_BZM_AAEJOSTA_1_HYN2WBCX2.12BA014	AC = ERR10234174
runCode = run_BZM_AAEKOSTA_1_HYN2WBCX2.12BA026	AC = ERR10234175
runCode = run_BZM_AAELOSTA_1_HYN2WBCX2.12BA038	AC = ERR10234176
runCode = run_BZM_AAEMOSTA_1_HYN2WBCX2.12BA050	AC = ERR10234177
runCode = run_BZM_AAENOSTA_1_HYN2WBCX2.12BA062	AC = ERR10234178
runCode = run_BZM_AAEOOSTA_1_HYN2WBCX2.12BA074	AC = ERR10234179
runCode = run_BZM_AAEPOSTA_1_HYN2WBCX2.12BA086	AC = ERR10234180
runCode = run_BZM_AAEQOSTA_1_HYN2WBCX2.12BA003	AC = ERR10234181
runCode = run_BZM_AAEROSTA_1_HYN2WBCX2.12BA015	AC = ERR10234182
runCode = run_BZM_AAESOSTA_1_HYN2WBCX2.12BA027	AC = ERR10234183
runCode = run_BZM_AAETOSTA_1_HYN2WBCX2.12BA039	AC = ERR10234184
runCode = run_BZM_AAEUOSTA_1_HYN2WBCX2.12BA051	AC = ERR10234185
runCode = run_BZM_AAEVOSTA_1_HYN2WBCX2.12BA063	AC = ERR10234186
runCode = run_BZM_AAEWOSTA_1_HYN2WBCX2.12BA075	AC = ERR10234187
runCode = run_BZM_AAEXOSTA_1_HYN2WBCX2.12BA087	AC = ERR10234188
runCode = run_BZM_AAEYOSTA_1_HYN2WBCX2.12BA004	AC = ERR10234189
runCode = run_BZM_AAFAOSTA_1_HYN2WBCX2.12BA028	AC = ERR10234190
runCode = run_BZM_AAFBOSTA_1_HYN2WBCX2.12BA040	AC = ERR10234191
runCode = run_BZM_AAFCOSTA_1_HYN2WBCX2.12BA052	AC = ERR10234192
runCode = run_BZM_AAFDOSTA_1_HYN2WBCX2.12BA064	AC = ERR10234193
runCode = run_BZM_AAFEOSTA_1_HYN2WBCX2.12BA076	AC = ERR10234194
runCode = run_BZM_AAFFOSTA_1_HYN2WBCX2.12BA088	AC = ERR10234195
runCode = run_BZM_AAFGOSTA_1_HYN2WBCX2.12BA005	AC = ERR10234196
runCode = run_BZM_AAFHOSTA_1_HYN2WBCX2.12BA017	AC = ERR10234197
runCode = run_BZM_AAFIOSTA_1_HYN2WBCX2.12BA029	AC = ERR10234198
runCode = run_BZM_AAFJOSTA_1_HYN2WBCX2.12BA041	AC = ERR10234199
runCode = run_BZM_AAFKOSTA_1_HYN2WBCX2.12BA053	AC = ERR10234200
runCode = run_BZM_AAFLOSTA_1_HYN2WBCX2.12BA065	AC = ERR10234201
runCode = run_BZM_AAFMOSTA_1_HYN2WBCX2.12BA077	AC = ERR10234202
runCode = run_BZM_AAFNOSTA_1_HYN2WBCX2.12BA089	AC = ERR10234203
runCode = run_BZM_AAFOOSTA_1_HYN2WBCX2.12BA006	AC = ERR10234204
runCode = run_BZM_AAFPOSTA_1_HYN2WBCX2.12BA018	AC = ERR10234205
runCode = run_BZM_AAFQOSTA_1_HYN2WBCX2.12BA030	AC = ERR10234206
runCode = run_BZM_AAFROSTA_1_HYN2WBCX2.12BA042	AC = ERR10234207
runCode = run_BZM_AAFSOSTA_1_HYN2WBCX2.12BA054	AC = ERR10234208
runCode = run_BZM_AAFTOSTA_1_HYN2WBCX2.12BA066	AC = ERR10234209
runCode = run_BZM_AAFUOSTA_1_HYN2WBCX2.12BA078	AC = ERR10234210
runCode = run_BZM_AAFVOSTA_1_HYN2WBCX2.12BA090	AC = ERR10234211
runCode = run_BZM_AAFWOSTA_1_HYN2WBCX2.12BA007	AC = ERR10234212
runCode = run_BZM_AAFYOSTA_1_HYN2WBCX2.12BA031	AC = ERR10234213
runCode = run_BZM_AAFZOSTA_1_HYN2WBCX2.12BA043	AC = ERR10234214
runCode = run_BZM_AAGAOSTA_1_HYN2WBCX2.12BA055	AC = ERR10234215
runCode = run_BZM_AAGBOSTA_1_HYN2WBCX2.12BA067	AC = ERR10234216
runCode = run_BZM_AAGCOSTA_1_HYN2WBCX2.12BA079	AC = ERR10234217
runCode = run_BZM_AAGDOSTA_1_HYN2WBCX2.12BA091	AC = ERR10234218
runCode = run_BZM_AAGEOSTA_1_HYN2WBCX2.12BA008	AC = ERR10234219
runCode = run_BZM_AAGFOSTA_1_HYN2WBCX2.12BA020	AC = ERR10234220
runCode = run_BZM_AAGGOSTA_1_HYN2WBCX2.12BA032	AC = ERR10234221
runCode = run_BZM_AAGHOSTA_1_HYN2WBCX2.12BA044	AC = ERR10234222
runCode = run_BZM_AAGIOSTA_1_HYN2WBCX2.12BA056	AC = ERR10234223
runCode = run_BZM_AAGJOSTA_1_HYN2WBCX2.12BA068	AC = ERR10234224
runCode = run_BZM_AAGKOSTA_1_HYN2WBCX2.12BA080	AC = ERR10234225
runCode = run_BZM_AAGLOSTA_1_HYN2WBCX2.12BA092	AC = ERR10234226
runCode = run_BZM_AAGMOSTA_1_HYN2WBCX2.12BA009	AC = ERR10234227
runCode = run_BZM_AAGNOSTA_1_HYN2WBCX2.12BA021	AC = ERR10234228
runCode = run_BZM_AAGOOSTA_1_HYN2WBCX2.12BA033	AC = ERR10234229
runCode = run_BZM_AAGPOSTA_1_HYN2WBCX2.12BA045	AC = ERR10234230
runCode = run_BZM_AAGQOSTA_1_HYN2WBCX2.12BA057	AC = ERR10234231
runCode = run_BZM_AAGROSTA_1_HYN2WBCX2.12BA069	AC = ERR10234232
runCode = run_BZM_AAGSOSTA_1_HYN2WBCX2.12BA081	AC = ERR10234233
runCode = run_BZM_AAGTOSTA_1_HYN2WBCX2.12BA093	AC = ERR10234234
runCode = run_BZM_AAGUOSTA_1_HYN2WBCX2.12BA010	AC = ERR10234235
runCode = run_BZM_AAGVOSTA_1_HYN2WBCX2.12BA022	AC = ERR10234236
runCode = run_BZM_AAGWOSTA_1_HYN2WBCX2.12BA034	AC = ERR10234237
runCode = run_BZM_AAGXOSTA_1_HYN2WBCX2.12BA046	AC = ERR10234238
runCode = run_BZM_AAGYOSTA_1_HYN2WBCX2.12BA058	AC = ERR10234239
runCode = run_BZM_AAGZOSTA_1_HYN2WBCX2.12BA070	AC = ERR10234240
runCode = run_BZM_AAHAOSTA_1_HYN2WBCX2.12BA082	AC = ERR10234241
runCode = run_BZM_AAHBOSTA_1_HYN2WBCX2.12BA094	AC = ERR10234242
runCode = run_BZM_AAHCOSTA_1_HYN2WBCX2.12BA011	AC = ERR10234243
runCode = run_BZM_AAHDOSTA_1_HYN2WBCX2.12BA023	AC = ERR10234244
runCode = run_BZM_AAHEOSTA_1_HYN2WBCX2.12BA035	AC = ERR10234245
runCode = run_BZM_AAHFOSTA_1_HYN2WBCX2.12BA047	AC = ERR10234246
runCode = run_BZM_AAHGOSTA_1_HYN2WBCX2.12BA059	AC = ERR10234247
runCode = run_BZM_AAHHOSTA_1_HYN2WBCX2.12BA071	AC = ERR10234248
runCode = run_BZM_AAHIOSTA_1_HYN2WBCX2.12BA083	AC = ERR10234249
runCode = run_BZM_AAHJOSTA_1_HYN2WBCX2.12BA095	AC = ERR10234250
runCode = run_BZM_AAHKOSTA_1_HYN2WBCX2.12BA012	AC = ERR10234251
runCode = run_BZM_AAHLOSTA_1_HYN2WBCX2.12BA024	AC = ERR10234252
runCode = run_BZM_AAHMOSTA_1_HYN2WBCX2.12BA036	AC = ERR10234253
runCode = run_BZM_AAHNOSTA_1_HYN2WBCX2.12BA048	AC = ERR10234254
runCode = run_BZM_AAHOOSTA_1_HYN2WBCX2.12BA060	AC = ERR10234255
runCode = run_BZM_AAHPOSTA_1_HV57HBCXY.12BA001	AC = ERR10234256
runCode = run_BZM_AAHPOSTA_2_HV57HBCXY.12BA001	AC = ERR10234257
runCode = run_BZM_AAHQOSTA_1_HV57HBCXY.12BA013	AC = ERR10234258
runCode = run_BZM_AAHQOSTA_2_HV57HBCXY.12BA013	AC = ERR10234259
runCode = run_BZM_AAHROSTA_1_HV57HBCXY.12BA025	AC = ERR10234260
runCode = run_BZM_AAHROSTA_2_HV57HBCXY.12BA025	AC = ERR10234261
runCode = run_BZM_AAHSOSTA_1_HV57HBCXY.12BA037	AC = ERR10234262
runCode = run_BZM_AAHSOSTA_2_HV57HBCXY.12BA037	AC = ERR10234263
runCode = run_BZM_AAHTOSTA_1_HV57HBCXY.12BA049	AC = ERR10234264
runCode = run_BZM_AAHTOSTA_2_HV57HBCXY.12BA049	AC = ERR10234265
runCode = run_BZM_AAHUOSTA_1_HV57HBCXY.12BA061	AC = ERR10234266
runCode = run_BZM_AAHUOSTA_2_HV57HBCXY.12BA061	AC = ERR10234267
runCode = run_BZM_AAHVOSTA_1_HV57HBCXY.12BA073	AC = ERR10234268
runCode = run_BZM_AAHVOSTA_2_HV57HBCXY.12BA073	AC = ERR10234269
runCode = run_BZM_AAHWOSTA_1_HV57HBCXY.12BA085	AC = ERR10234270
runCode = run_BZM_AAHWOSTA_2_HV57HBCXY.12BA085	AC = ERR10234271
runCode = run_BZM_AAHXOSTA_1_HV57HBCXY.12BA002	AC = ERR10234272
runCode = run_BZM_AAHXOSTA_2_HV57HBCXY.12BA002	AC = ERR10234273
runCode = run_BZM_AAHYOSTA_1_HV57HBCXY.12BA014	AC = ERR10234274
runCode = run_BZM_AAHYOSTA_2_HV57HBCXY.12BA014	AC = ERR10234275
runCode = run_BZM_AAHZOSTA_1_HV57HBCXY.12BA026	AC = ERR10234276
runCode = run_BZM_AAHZOSTA_2_HV57HBCXY.12BA026	AC = ERR10234277
runCode = run_BZM_AAIAOSTA_1_HV57HBCXY.12BA038	AC = ERR10234278
runCode = run_BZM_AAIAOSTA_2_HV57HBCXY.12BA038	AC = ERR10234279
runCode = run_BZM_AAIBOSTA_1_HV57HBCXY.12BA050	AC = ERR10234280
runCode = run_BZM_AAIBOSTA_2_HV57HBCXY.12BA050	AC = ERR10234281
runCode = run_BZM_AAICOSTA_1_HV57HBCXY.12BA062	AC = ERR10234282
runCode = run_BZM_AAICOSTA_2_HV57HBCXY.12BA062	AC = ERR10234283
runCode = run_BZM_AAIDOSTA_1_HV57HBCXY.12BA074	AC = ERR10234284
runCode = run_BZM_AAIDOSTA_2_HV57HBCXY.12BA074	AC = ERR10234285
runCode = run_BZM_AAIEOSTA_1_HV57HBCXY.12BA086	AC = ERR10234286
runCode = run_BZM_AAIEOSTA_2_HV57HBCXY.12BA086	AC = ERR10234287
runCode = run_BZM_AAIFOSTA_1_HV57HBCXY.12BA003	AC = ERR10234288
runCode = run_BZM_AAIFOSTA_2_HV57HBCXY.12BA003	AC = ERR10234289
runCode = run_BZM_AAIGOSTA_1_HV57HBCXY.12BA015	AC = ERR10234290
runCode = run_BZM_AAIGOSTA_2_HV57HBCXY.12BA015	AC = ERR10234291
runCode = run_BZM_AAIHOSTA_1_HV57HBCXY.12BA027	AC = ERR10234292
runCode = run_BZM_AAIHOSTA_2_HV57HBCXY.12BA027	AC = ERR10234293
runCode = run_BZM_AAIIOSTA_1_HV57HBCXY.12BA039	AC = ERR10234294
runCode = run_BZM_AAIIOSTA_2_HV57HBCXY.12BA039	AC = ERR10234295
runCode = run_BZM_AAIJOSTA_1_HV57HBCXY.12BA051	AC = ERR10234296
runCode = run_BZM_AAIJOSTA_2_HV57HBCXY.12BA051	AC = ERR10234297
runCode = run_BZM_AAIKOSTA_1_HV57HBCXY.12BA063	AC = ERR10234298
runCode = run_BZM_AAIKOSTA_2_HV57HBCXY.12BA063	AC = ERR10234299
runCode = run_BZM_AAILOSTA_1_HV57HBCXY.12BA075	AC = ERR10234300
runCode = run_BZM_AAILOSTA_2_HV57HBCXY.12BA075	AC = ERR10234301
runCode = run_BZM_AAIMOSTA_1_HV57HBCXY.12BA087	AC = ERR10234302
runCode = run_BZM_AAIMOSTA_2_HV57HBCXY.12BA087	AC = ERR10234303
runCode = run_BZM_AAINOSTA_1_HV57HBCXY.12BA004	AC = ERR10234304
runCode = run_BZM_AAINOSTA_2_HV57HBCXY.12BA004	AC = ERR10234305
runCode = run_BZM_AAIOOSTA_1_HV57HBCXY.12BA016	AC = ERR10234306
runCode = run_BZM_AAIOOSTA_2_HV57HBCXY.12BA016	AC = ERR10234307
runCode = run_BZM_AAIPOSTA_1_HV57HBCXY.12BA028	AC = ERR10234308
runCode = run_BZM_AAIPOSTA_2_HV57HBCXY.12BA028	AC = ERR10234309
runCode = run_BZM_AAIQOSTA_1_HV57HBCXY.12BA040	AC = ERR10234310
runCode = run_BZM_AAIQOSTA_2_HV57HBCXY.12BA040	AC = ERR10234311
runCode = run_BZM_AAIROSTA_1_HV57HBCXY.12BA052	AC = ERR10234312
runCode = run_BZM_AAIROSTA_2_HV57HBCXY.12BA052	AC = ERR10234313
runCode = run_BZM_AAISOSTA_1_HV57HBCXY.12BA064	AC = ERR10234314
runCode = run_BZM_AAISOSTA_2_HV57HBCXY.12BA064	AC = ERR10234315
runCode = run_BZM_AAITOSTA_1_HV57HBCXY.12BA076	AC = ERR10234316
runCode = run_BZM_AAITOSTA_2_HV57HBCXY.12BA076	AC = ERR10234317
runCode = run_BZM_AAIUOSTA_1_HV57HBCXY.12BA088	AC = ERR10234318
runCode = run_BZM_AAIUOSTA_2_HV57HBCXY.12BA088	AC = ERR10234319
runCode = run_BZM_AAIVOSTA_1_HV57HBCXY.12BA005	AC = ERR10234320
runCode = run_BZM_AAIVOSTA_2_HV57HBCXY.12BA005	AC = ERR10234321
runCode = run_BZM_AAIWOSTA_1_HV57HBCXY.12BA017	AC = ERR10234322
runCode = run_BZM_AAIWOSTA_2_HV57HBCXY.12BA017	AC = ERR10234323
runCode = run_BZM_AAIXOSTA_1_HV57HBCXY.12BA029	AC = ERR10234324
runCode = run_BZM_AAIXOSTA_2_HV57HBCXY.12BA029	AC = ERR10234325
runCode = run_BZM_AAIYOSTA_1_HV57HBCXY.12BA041	AC = ERR10234326
runCode = run_BZM_AAIYOSTA_2_HV57HBCXY.12BA041	AC = ERR10234327
runCode = run_BZM_AAIZOSTA_1_HV57HBCXY.12BA053	AC = ERR10234328
runCode = run_BZM_AAIZOSTA_2_HV57HBCXY.12BA053	AC = ERR10234329
runCode = run_BZM_AAJAOSTA_1_HV57HBCXY.12BA065	AC = ERR10234330
runCode = run_BZM_AAJAOSTA_2_HV57HBCXY.12BA065	AC = ERR10234331
runCode = run_BZM_AAJBOSTA_1_HV57HBCXY.12BA077	AC = ERR10234332
runCode = run_BZM_AAJBOSTA_2_HV57HBCXY.12BA077	AC = ERR10234333
runCode = run_BZM_AAJCOSTA_1_HV57HBCXY.12BA089	AC = ERR10234334
runCode = run_BZM_AAJCOSTA_2_HV57HBCXY.12BA089	AC = ERR10234335
runCode = run_BZM_AAJDOSTA_1_HV57HBCXY.12BA006	AC = ERR10234336
runCode = run_BZM_AAJDOSTA_2_HV57HBCXY.12BA006	AC = ERR10234337
runCode = run_BZM_AAJEOSTA_1_HV57HBCXY.12BA018	AC = ERR10234338
runCode = run_BZM_AAJEOSTA_2_HV57HBCXY.12BA018	AC = ERR10234339
runCode = run_BZM_AAJFOSTA_1_HV57HBCXY.12BA030	AC = ERR10234340
runCode = run_BZM_AAJFOSTA_2_HV57HBCXY.12BA030	AC = ERR10234341
runCode = run_BZM_AAJGOSTA_1_HV57HBCXY.12BA042	AC = ERR10234342
runCode = run_BZM_AAJGOSTA_2_HV57HBCXY.12BA042	AC = ERR10234343
runCode = run_BZM_AAJHOSTA_1_HV57HBCXY.12BA054	AC = ERR10234344
runCode = run_BZM_AAJHOSTA_2_HV57HBCXY.12BA054	AC = ERR10234345
runCode = run_BZM_AAJIOSTA_1_HV57HBCXY.12BA066	AC = ERR10234346
runCode = run_BZM_AAJIOSTA_2_HV57HBCXY.12BA066	AC = ERR10234347
runCode = run_BZM_AAJJOSTA_1_HV57HBCXY.12BA078	AC = ERR10234348
runCode = run_BZM_AAJJOSTA_2_HV57HBCXY.12BA078	AC = ERR10234349
runCode = run_BZM_AAJKOSTA_1_HV57HBCXY.12BA090	AC = ERR10234350
runCode = run_BZM_AAJKOSTA_2_HV57HBCXY.12BA090	AC = ERR10234351
runCode = run_BZM_AAJLOSTA_1_HV57HBCXY.12BA007	AC = ERR10234352
runCode = run_BZM_AAJLOSTA_2_HV57HBCXY.12BA007	AC = ERR10234353
runCode = run_BZM_AAJMOSTA_1_HV57HBCXY.12BA019	AC = ERR10234354
runCode = run_BZM_AAJMOSTA_2_HV57HBCXY.12BA019	AC = ERR10234355
runCode = run_BZM_AAJNOSTA_1_HV57HBCXY.12BA031	AC = ERR10234356
runCode = run_BZM_AAJNOSTA_2_HV57HBCXY.12BA031	AC = ERR10234357
runCode = run_BZM_AAJOOSTA_1_HV57HBCXY.12BA043	AC = ERR10234358
runCode = run_BZM_AAJOOSTA_2_HV57HBCXY.12BA043	AC = ERR10234359
runCode = run_BZM_AAJPOSTA_1_HV57HBCXY.12BA055	AC = ERR10234360
runCode = run_BZM_AAJPOSTA_2_HV57HBCXY.12BA055	AC = ERR10234361
runCode = run_BZM_AAJQOSTA_1_HV57HBCXY.12BA067	AC = ERR10234362
runCode = run_BZM_AAJQOSTA_2_HV57HBCXY.12BA067	AC = ERR10234363
runCode = run_BZM_AAJROSTA_1_HV57HBCXY.12BA079	AC = ERR10234364
runCode = run_BZM_AAJROSTA_2_HV57HBCXY.12BA079	AC = ERR10234365
runCode = run_BZM_AAJSOSTA_1_HV57HBCXY.12BA091	AC = ERR10234366
runCode = run_BZM_AAJSOSTA_2_HV57HBCXY.12BA091	AC = ERR10234367
runCode = run_BZM_AAJTOSTA_1_HV57HBCXY.12BA008	AC = ERR10234368
runCode = run_BZM_AAJTOSTA_2_HV57HBCXY.12BA008	AC = ERR10234369
runCode = run_BZM_AAJUOSTA_1_HV57HBCXY.12BA020	AC = ERR10234370
runCode = run_BZM_AAJUOSTA_2_HV57HBCXY.12BA020	AC = ERR10234371
runCode = run_BZM_AAJVOSTA_1_HV57HBCXY.12BA032	AC = ERR10234372
runCode = run_BZM_AAJVOSTA_2_HV57HBCXY.12BA032	AC = ERR10234373
runCode = run_BZM_AAJWOSTA_1_HV57HBCXY.12BA044	AC = ERR10234374
runCode = run_BZM_AAJWOSTA_2_HV57HBCXY.12BA044	AC = ERR10234375
runCode = run_BZM_AAJXOSTA_1_HV57HBCXY.12BA056	AC = ERR10234376
runCode = run_BZM_AAJXOSTA_2_HV57HBCXY.12BA056	AC = ERR10234377
runCode = run_BZM_AAJYOSTA_1_HV57HBCXY.12BA068	AC = ERR10234378
runCode = run_BZM_AAJYOSTA_2_HV57HBCXY.12BA068	AC = ERR10234379
runCode = run_BZM_AAJZOSTA_1_HV57HBCXY.12BA080	AC = ERR10234380
runCode = run_BZM_AAJZOSTA_2_HV57HBCXY.12BA080	AC = ERR10234381
runCode = run_BZM_AAKAOSTA_1_HV57HBCXY.12BA092	AC = ERR10234382
runCode = run_BZM_AAKAOSTA_2_HV57HBCXY.12BA092	AC = ERR10234383
runCode = run_BZM_AAKBOSTA_1_HV57HBCXY.12BA009	AC = ERR10234384
runCode = run_BZM_AAKBOSTA_2_HV57HBCXY.12BA009	AC = ERR10234385
runCode = run_BZM_AAKCOSTA_1_HV57HBCXY.12BA021	AC = ERR10234386
runCode = run_BZM_AAKCOSTA_2_HV57HBCXY.12BA021	AC = ERR10234387
runCode = run_BZM_AAKDOSTA_1_HV57HBCXY.12BA033	AC = ERR10234388
runCode = run_BZM_AAKDOSTA_2_HV57HBCXY.12BA033	AC = ERR10234389
runCode = run_BZM_AAKEOSTA_1_HV57HBCXY.12BA045	AC = ERR10234390
runCode = run_BZM_AAKEOSTA_2_HV57HBCXY.12BA045	AC = ERR10234391
runCode = run_BZM_AAKFOSTA_1_HV57HBCXY.12BA057	AC = ERR10234392
runCode = run_BZM_AAKFOSTA_2_HV57HBCXY.12BA057	AC = ERR10234393
runCode = run_BZM_AAKGOSTA_1_HV57HBCXY.12BA069	AC = ERR10234394
runCode = run_BZM_AAKGOSTA_2_HV57HBCXY.12BA069	AC = ERR10234395
runCode = run_BZM_AAKHOSTA_1_HV57HBCXY.12BA081	AC = ERR10234396
runCode = run_BZM_AAKHOSTA_2_HV57HBCXY.12BA081	AC = ERR10234397
runCode = run_BZM_AAKIOSTA_1_HV57HBCXY.12BA093	AC = ERR10234398
runCode = run_BZM_AAKIOSTA_2_HV57HBCXY.12BA093	AC = ERR10234399
runCode = run_BZM_AAKJOSTA_1_HV57HBCXY.12BA010	AC = ERR10234400
runCode = run_BZM_AAKJOSTA_2_HV57HBCXY.12BA010	AC = ERR10234401
runCode = run_BZM_AAKKOSTA_1_HV57HBCXY.12BA022	AC = ERR10234402
runCode = run_BZM_AAKKOSTA_2_HV57HBCXY.12BA022	AC = ERR10234403
runCode = run_BZM_AAKLOSTA_1_HV57HBCXY.12BA034	AC = ERR10234404
runCode = run_BZM_AAKLOSTA_2_HV57HBCXY.12BA034	AC = ERR10234405
runCode = run_BZM_AAKMOSTA_1_HV57HBCXY.12BA046	AC = ERR10234406
runCode = run_BZM_AAKMOSTA_2_HV57HBCXY.12BA046	AC = ERR10234407
runCode = run_BZM_AAKNOSTA_1_HV57HBCXY.12BA058	AC = ERR10234408
runCode = run_BZM_AAKNOSTA_2_HV57HBCXY.12BA058	AC = ERR10234409
runCode = run_BZM_AAKOOSTA_1_HV57HBCXY.12BA070	AC = ERR10234410
runCode = run_BZM_AAKOOSTA_2_HV57HBCXY.12BA070	AC = ERR10234411
runCode = run_BZM_AAKPOSTA_1_HV57HBCXY.12BA082	AC = ERR10234412
runCode = run_BZM_AAKPOSTA_2_HV57HBCXY.12BA082	AC = ERR10234413
runCode = run_BZM_AAKQOSTA_1_HV57HBCXY.12BA094	AC = ERR10234414
runCode = run_BZM_AAKQOSTA_2_HV57HBCXY.12BA094	AC = ERR10234415
runCode = run_BZM_AAKROSTA_1_HV57HBCXY.12BA011	AC = ERR10234416
runCode = run_BZM_AAKROSTA_2_HV57HBCXY.12BA011	AC = ERR10234417
runCode = run_BZM_AAKSOSTA_1_HV57HBCXY.12BA023	AC = ERR10234418
runCode = run_BZM_AAKSOSTA_2_HV57HBCXY.12BA023	AC = ERR10234419
runCode = run_BZM_AAKTOSTA_1_HV57HBCXY.12BA035	AC = ERR10234420
runCode = run_BZM_AAKTOSTA_2_HV57HBCXY.12BA035	AC = ERR10234421
runCode = run_BZM_AAKUOSTA_1_HV57HBCXY.12BA047	AC = ERR10234422
runCode = run_BZM_AAKUOSTA_2_HV57HBCXY.12BA047	AC = ERR10234423
runCode = run_BZM_AAKVOSTA_1_HV57HBCXY.12BA059	AC = ERR10234424
runCode = run_BZM_AAKVOSTA_2_HV57HBCXY.12BA059	AC = ERR10234425
runCode = run_BZM_AAKWOSTA_1_HV57HBCXY.12BA071	AC = ERR10234426
runCode = run_BZM_AAKWOSTA_2_HV57HBCXY.12BA071	AC = ERR10234427
runCode = run_BZM_AAKXOSTA_1_HV57HBCXY.12BA083	AC = ERR10234428
runCode = run_BZM_AAKXOSTA_2_HV57HBCXY.12BA083	AC = ERR10234429
runCode = run_BZM_AAKYOSTA_1_HV57HBCXY.12BA095	AC = ERR10234430
runCode = run_BZM_AAKYOSTA_2_HV57HBCXY.12BA095	AC = ERR10234431
runCode = run_BZM_AAKZOSTA_1_HV57HBCXY.12BA012	AC = ERR10234432
runCode = run_BZM_AAKZOSTA_2_HV57HBCXY.12BA012	AC = ERR10234433
runCode = run_BZM_AALAOSTA_1_HV57HBCXY.12BA024	AC = ERR10234434
runCode = run_BZM_AALAOSTA_2_HV57HBCXY.12BA024	AC = ERR10234435
runCode = run_BZM_AALBOSTA_1_HV57HBCXY.12BA036	AC = ERR10234436
runCode = run_BZM_AALBOSTA_2_HV57HBCXY.12BA036	AC = ERR10234437
runCode = run_BZM_AALCOSTA_2_HYGGYBCXY.12BA097	AC = ERR10234438
runCode = run_BZM_AALEOSTA_2_HYGGYBCXY.12BA121	AC = ERR10234439
runCode = run_BZM_AALFOSTA_2_HYGGYBCXY.12BA133	AC = ERR10234440
runCode = run_BZM_AALGOSTA_2_HYGGYBCXY.12BA145	AC = ERR10234441
runCode = run_BZM_AALHOSTA_2_HYGGYBCXY.12BA157	AC = ERR10234442
runCode = run_BZM_AALIOSTA_2_HYGGYBCXY.12BA169	AC = ERR10234443
runCode = run_BZM_AALJOSTA_2_HYGGYBCXY.12BA181	AC = ERR10234444
runCode = run_BZM_AALKOSTA_2_HYGGYBCXY.12BA098	AC = ERR10234445
runCode = run_BZM_AALLOSTA_2_HYGGYBCXY.12BA110	AC = ERR10234446
runCode = run_BZM_AALMOSTA_2_HYGGYBCXY.12BA122	AC = ERR10234447
runCode = run_BZM_AALNOSTA_1_HTNJVBCXY.12BA289	AC = ERR10234448
runCode = run_BZM_AALOOSTA_1_HTNJVBCXY.12BA301	AC = ERR10234449
runCode = run_BZM_AALPOSTA_1_HTNJVBCXY.12BA313	AC = ERR10234450
runCode = run_BZM_AALQOSTA_1_HTNJVBCXY.12BA325	AC = ERR10234451
runCode = run_BZM_AALROSTA_1_HTNJVBCXY.12BA337	AC = ERR10234452
runCode = run_BZM_AALSOSTA_1_HTNJVBCXY.12BA349	AC = ERR10234453
runCode = run_BZM_AALTOSTA_1_HTNJVBCXY.12BA361	AC = ERR10234454
runCode = run_BZM_AALUOSTA_1_HTNJVBCXY.12BA373	AC = ERR10234455
runCode = run_BZM_AALVOSTA_1_HTNJVBCXY.12BA290	AC = ERR10234456
runCode = run_BZM_AALWOSTA_1_HTNJVBCXY.12BA302	AC = ERR10234457
runCode = run_BZM_AALXOSTA_1_HTNJVBCXY.12BA314	AC = ERR10234458
runCode = run_BZM_AALYOSTA_1_HTNJVBCXY.12BA326	AC = ERR10234459
runCode = run_BZM_AALZOSTA_1_HTNJVBCXY.12BA338	AC = ERR10234460
runCode = run_BZM_AAMAOSTA_1_HTNJVBCXY.12BA350	AC = ERR10234461
runCode = run_BZM_AAMBOSTA_1_HTNJVBCXY.12BA362	AC = ERR10234462
runCode = run_BZM_AAMCOSTA_1_HTNJVBCXY.12BA374	AC = ERR10234463
runCode = run_BZM_AAMDOSTA_1_HTNJVBCXY.12BA291	AC = ERR10234464
runCode = run_BZM_AAMEOSTA_1_HTNJVBCXY.12BA303	AC = ERR10234465
runCode = run_BZM_AAMFOSTA_1_HTNJVBCXY.12BA315	AC = ERR10234466
runCode = run_BZM_AAMGOSTA_1_HTNJVBCXY.12BA327	AC = ERR10234467
runCode = run_BZM_AAMHOSTA_1_HTNJVBCXY.12BA339	AC = ERR10234468
runCode = run_BZM_AAMIOSTA_1_HTNJVBCXY.12BA351	AC = ERR10234469
runCode = run_BZM_AAMJOSTA_1_HTNJVBCXY.12BA363	AC = ERR10234470
runCode = run_BZM_AAMKOSTA_1_HTNJVBCXY.12BA375	AC = ERR10234471
runCode = run_BZM_AAMLOSTA_1_HTNJVBCXY.12BA292	AC = ERR10234472
runCode = run_BZM_AAMMOSTA_1_HTNJVBCXY.12BA304	AC = ERR10234473
runCode = run_BZM_AAMNOSTA_1_HTNJVBCXY.12BA316	AC = ERR10234474
runCode = run_BZM_AAMOOSTA_1_HTNJVBCXY.12BA328	AC = ERR10234475
runCode = run_BZM_AAMPOSTA_1_HTNJVBCXY.12BA340	AC = ERR10234476
runCode = run_BZM_AAMQOSTA_1_HTNJVBCXY.12BA352	AC = ERR10234477
runCode = run_BZM_AAMROSTA_1_HTNJVBCXY.12BA364	AC = ERR10234478
runCode = run_BZM_AAMSOSTA_1_HTNJVBCXY.12BA376	AC = ERR10234479
runCode = run_BZM_AAMTOSTA_1_HTNJVBCXY.12BA293	AC = ERR10234480
runCode = run_BZM_AAMUOSTA_1_HTNJVBCXY.12BA305	AC = ERR10234481
runCode = run_BZM_AAMVOSTA_1_HTNJVBCXY.12BA317	AC = ERR10234482
runCode = run_BZM_AAMWOSTA_1_HTNJVBCXY.12BA329	AC = ERR10234483
runCode = run_BZM_AAMXOSTA_1_HTNJVBCXY.12BA341	AC = ERR10234484
runCode = run_BZM_AAMYOSTA_1_HTNJVBCXY.12BA353	AC = ERR10234485
runCode = run_BZM_AAMZOSTA_1_HTNJVBCXY.12BA365	AC = ERR10234486
runCode = run_BZM_AANAOSTA_1_HTNJVBCXY.12BA377	AC = ERR10234487
runCode = run_BZM_AANBOSTA_1_HTNJVBCXY.12BA294	AC = ERR10234488
runCode = run_BZM_AANCOSTA_1_HTNJVBCXY.12BA306	AC = ERR10234489
runCode = run_BZM_AANDOSTA_1_HTNJVBCXY.12BA318	AC = ERR10234490
runCode = run_BZM_AANHOSTA_1_HTNJVBCXY.12BA366	AC = ERR10234491
runCode = run_BZM_AANIOSTA_1_HTNJVBCXY.12BA378	AC = ERR10234492
runCode = run_BZM_AANJOSTA_1_HTNJVBCXY.12BA295	AC = ERR10234493
runCode = run_BZM_AANKOSTA_1_HTNJVBCXY.12BA307	AC = ERR10234494
runCode = run_BZM_AANLOSTA_1_HTNJVBCXY.12BA319	AC = ERR10234495
runCode = run_BZM_AANMOSTA_1_HTNJVBCXY.12BA331	AC = ERR10234496
runCode = run_BZM_AANNOSTA_1_HTNJVBCXY.12BA343	AC = ERR10234497
runCode = run_BZM_AANPOSTA_1_HTNJVBCXY.12BA367	AC = ERR10234498
runCode = run_BZM_AANQOSTA_1_HTNJVBCXY.12BA379	AC = ERR10234499
runCode = run_BZM_AANROSTA_1_HTNJVBCXY.12BA296	AC = ERR10234500
runCode = run_BZM_AANSOSTA_1_HTNJVBCXY.12BA308	AC = ERR10234501
runCode = run_BZM_AANTOSTA_1_HTNJVBCXY.12BA320	AC = ERR10234502
runCode = run_BZM_AANUOSTA_1_HTNJVBCXY.12BA332	AC = ERR10234503
runCode = run_BZM_AANVOSTA_1_HTNJVBCXY.12BA344	AC = ERR10234504
runCode = run_BZM_AANWOSTA_1_HTNJVBCXY.12BA356	AC = ERR10234505
runCode = run_BZM_AANXOSTA_1_HTNJVBCXY.12BA368	AC = ERR10234506
runCode = run_BZM_AANYOSTA_1_HTNJVBCXY.12BA380	AC = ERR10234507
runCode = run_BZM_AANZOSTA_1_HTNJVBCXY.12BA297	AC = ERR10234508
runCode = run_BZM_AAOAOSTA_1_HTNJVBCXY.12BA309	AC = ERR10234509
runCode = run_BZM_AAOBOSTA_1_HTNJVBCXY.12BA321	AC = ERR10234510
runCode = run_BZM_AAOCOSTA_1_HTNJVBCXY.12BA333	AC = ERR10234511
runCode = run_BZM_AAODOSTA_1_HTNJVBCXY.12BA345	AC = ERR10234512
runCode = run_BZM_AAOEOSTA_1_HTNJVBCXY.12BA357	AC = ERR10234513
runCode = run_BZM_AAOFOSTA_1_HTNJVBCXY.12BA369	AC = ERR10234514
runCode = run_BZM_AAOGOSTA_1_HTNJVBCXY.12BA381	AC = ERR10234515
runCode = run_BZM_AAOHOSTA_1_HTNJVBCXY.12BA298	AC = ERR10234516
runCode = run_BZM_AAOIOSTA_1_HTNJVBCXY.12BA310	AC = ERR10234517
runCode = run_BZM_AAOJOSTA_1_HTNJVBCXY.12BA322	AC = ERR10234518
runCode = run_BZM_AAOKOSTA_1_HTNJVBCXY.12BA334	AC = ERR10234519
runCode = run_BZM_AAOLOSTA_1_HTNJVBCXY.12BA346	AC = ERR10234520
runCode = run_BZM_AAOMOSTA_1_HTNJVBCXY.12BA358	AC = ERR10234521
runCode = run_BZM_AAONOSTA_1_HTNJVBCXY.12BA370	AC = ERR10234522
runCode = run_BZM_AAOOOSTA_1_HTNJVBCXY.12BA382	AC = ERR10234523
runCode = run_BZM_AAOPOSTA_1_HTNJVBCXY.12BA299	AC = ERR10234524
runCode = run_BZM_AAOQOSTA_1_HTNJVBCXY.12BA311	AC = ERR10234525
runCode = run_BZM_AAOROSTA_1_HTNJVBCXY.12BA323	AC = ERR10234526
runCode = run_BZM_AAOSOSTA_1_HTNJVBCXY.12BA335	AC = ERR10234527
runCode = run_BZM_AAOTOSTA_1_HTNJVBCXY.12BA347	AC = ERR10234528
runCode = run_BZM_AAOUOSTA_1_HTNJVBCXY.12BA359	AC = ERR10234529
runCode = run_BZM_AAOVOSTA_1_HTNJVBCXY.12BA371	AC = ERR10234530
runCode = run_BZM_AAOWOSTA_1_HTNJVBCXY.12BA383	AC = ERR10234531
runCode = run_BZM_AAOXOSTA_1_HTNJVBCXY.12BA300	AC = ERR10234532
runCode = run_BZM_AAOYOSTA_1_HTNJVBCXY.12BA312	AC = ERR10234533
runCode = run_BZM_AAOZOSTA_1_HTNJVBCXY.12BA324	AC = ERR10234534
runCode = run_BZM_AAPAOSTA_1_HTNJVBCXY.12BA336	AC = ERR10234535
runCode = run_BZM_AAPBOSTA_1_HYFJJBCXY.12BA001	AC = ERR10234536
runCode = run_BZM_AAPCOSTA_1_HYFJJBCXY.12BA013	AC = ERR10234537
runCode = run_BZM_AAPEOSTA_1_HYFJJBCXY.12BA037	AC = ERR10234538
runCode = run_BZM_AAPFOSTA_1_HYFJJBCXY.12BA049	AC = ERR10234539
runCode = run_BZM_AAPGOSTA_1_HYFJJBCXY.12BA061	AC = ERR10234540
runCode = run_BZM_AAPHOSTA_1_HYFJJBCXY.12BA073	AC = ERR10234541
runCode = run_BZM_AAPIOSTA_1_HYFJJBCXY.12BA085	AC = ERR10234542
runCode = run_BZM_AAPJOSTA_1_HYFJJBCXY.12BA002	AC = ERR10234543
runCode = run_BZM_AAPLOSTA_1_HYFJJBCXY.12BA026	AC = ERR10234544
runCode = run_BZM_AAPNOSTA_1_HYFJJBCXY.12BA050	AC = ERR10234545
runCode = run_BZM_AAPOOSTA_1_HYFJJBCXY.12BA062	AC = ERR10234546
runCode = run_BZM_AAPPOSTA_1_HYFJJBCXY.12BA074	AC = ERR10234547
runCode = run_BZM_AAPROSTA_1_HYFJJBCXY.12BA003	AC = ERR10234548
runCode = run_BZM_AAPSOSTA_1_HYFJJBCXY.12BA015	AC = ERR10234549
runCode = run_BZM_AAPTOSTA_1_HYFJJBCXY.12BA027	AC = ERR10234550
runCode = run_BZM_AAPUOSTA_1_HYFJJBCXY.12BA039	AC = ERR10234551
runCode = run_BZM_AAPWOSTA_1_HYFJJBCXY.12BA063	AC = ERR10234552
runCode = run_BZM_AAPXOSTA_1_HYFJJBCXY.12BA075	AC = ERR10234553
runCode = run_BZM_AAPYOSTA_1_HYFJJBCXY.12BA087	AC = ERR10234554
runCode = run_BZM_AAPZOSTA_1_HYFJJBCXY.12BA004	AC = ERR10234555
runCode = run_BZM_AAQAOSTA_1_HYFJJBCXY.12BA016	AC = ERR10234556
runCode = run_BZM_AAQBOSTA_1_HYFJJBCXY.12BA028	AC = ERR10234557
runCode = run_BZM_AAQCOSTA_1_HYFJJBCXY.12BA040	AC = ERR10234558
runCode = run_BZM_AAQEOSTA_1_HYFJJBCXY.12BA064	AC = ERR10234559
runCode = run_BZM_AAQGOSTA_1_HYFJJBCXY.12BA088	AC = ERR10234560
runCode = run_BZM_AAQIOSTA_1_HYFJJBCXY.12BA017	AC = ERR10234561
runCode = run_BZM_AAQJOSTA_1_HYFJJBCXY.12BA029	AC = ERR10234562
runCode = run_BZM_AAQLOSTA_1_HYFJJBCXY.12BA053	AC = ERR10234563
runCode = run_BZM_AAQMOSTA_1_HYFJJBCXY.12BA065	AC = ERR10234564
runCode = run_BZM_AAQOOSTA_1_HYFJJBCXY.12BA089	AC = ERR10234565
runCode = run_BZM_AAQPOSTA_1_HYFJJBCXY.12BA006	AC = ERR10234566
runCode = run_BZM_AAQVOSTA_1_HYFJJBCXY.12BA078	AC = ERR10234567
runCode = run_BZM_AAQWOSTA_1_HYFJJBCXY.12BA090	AC = ERR10234568
runCode = run_BZM_AAQXOSTA_1_HYFJJBCXY.12BA007	AC = ERR10234569
runCode = run_BZM_AARAOSTA_1_HYFJJBCXY.12BA043	AC = ERR10234570
runCode = run_BZM_AARBOSTA_1_HYFJJBCXY.12BA055	AC = ERR10234571
runCode = run_BZM_AARDOSTA_1_HYFJJBCXY.12BA079	AC = ERR10234572
runCode = run_BZM_AAREOSTA_1_HYFJJBCXY.12BA091	AC = ERR10234573
runCode = run_BZM_AARHOSTA_1_HYFJJBCXY.12BA032	AC = ERR10234574
runCode = run_BZM_AARIOSTA_1_HYFJJBCXY.12BA044	AC = ERR10234575
runCode = run_BZM_AARJOSTA_1_HYFJJBCXY.12BA056	AC = ERR10234576
runCode = run_BZM_AARKOSTA_1_HYFJJBCXY.12BA068	AC = ERR10234577
runCode = run_BZM_AARLOSTA_1_HYFJJBCXY.12BA080	AC = ERR10234578
runCode = run_BZM_AARMOSTA_1_HYFJJBCXY.12BA092	AC = ERR10234579
runCode = run_BZM_AARNOSTA_1_HYFJJBCXY.12BA009	AC = ERR10234580
runCode = run_BZM_AARQOSTA_1_HYFJJBCXY.12BA045	AC = ERR10234581
runCode = run_BZM_AARROSTA_1_HYFJJBCXY.12BA057	AC = ERR10234582
runCode = run_BZM_AARSOSTA_1_HYFJJBCXY.12BA069	AC = ERR10234583
runCode = run_BZM_AARUOSTA_1_HYFJJBCXY.12BA093	AC = ERR10234584
runCode = run_BZM_AARWOSTA_1_HYFJJBCXY.12BA022	AC = ERR10234585
runCode = run_BZM_AARXOSTA_1_HYFJJBCXY.12BA034	AC = ERR10234586
runCode = run_BZM_AARYOSTA_1_HYFJJBCXY.12BA046	AC = ERR10234587
runCode = run_BZM_AASDOSTA_1_HYFJJBCXY.12BA011	AC = ERR10234588
runCode = run_BZM_AASGOSTA_1_HYFJJBCXY.12BA047	AC = ERR10234589
runCode = run_BZM_AASHOSTA_1_HYFJJBCXY.12BA059	AC = ERR10234590
runCode = run_BZM_AASJOSTA_1_HYFJJBCXY.12BA083	AC = ERR10234591
runCode = run_BZM_AASKOSTA_1_HYFJJBCXY.12BA095	AC = ERR10234592
runCode = run_BZM_AASLOSTA_1_HYFJJBCXY.12BA012	AC = ERR10234593
runCode = run_BZM_AASMOSTA_1_HYFJJBCXY.12BA024	AC = ERR10234594
runCode = run_BZM_AASNOSTA_1_HYFJJBCXY.12BA036	AC = ERR10234595
runCode = run_BZM_AAUWOSTA_1_HV57HBCXY.12BA097	AC = ERR10234596
runCode = run_BZM_AAUWOSTA_2_HV57HBCXY.12BA097	AC = ERR10234597
runCode = run_BZM_AAUXOSTA_1_HV57HBCXY.12BA109	AC = ERR10234598
runCode = run_BZM_AAUXOSTA_2_HV57HBCXY.12BA109	AC = ERR10234599
runCode = run_BZM_AAVAOSTA_1_HV57HBCXY.12BA145	AC = ERR10234600
runCode = run_BZM_AAVAOSTA_2_HV57HBCXY.12BA145	AC = ERR10234601
runCode = run_BZM_AAVDOSTA_1_HV57HBCXY.12BA181	AC = ERR10234602
runCode = run_BZM_AAVDOSTA_2_HV57HBCXY.12BA181	AC = ERR10234603
runCode = run_BZM_AAVIOSTA_1_HV57HBCXY.12BA146	AC = ERR10234604
runCode = run_BZM_AAVIOSTA_2_HV57HBCXY.12BA146	AC = ERR10234605
runCode = run_BZM_AAVKOSTA_1_HV57HBCXY.12BA170	AC = ERR10234606
runCode = run_BZM_AAVKOSTA_2_HV57HBCXY.12BA170	AC = ERR10234607
runCode = run_BZM_AAVMOSTA_1_HV57HBCXY.12BA099	AC = ERR10234608
runCode = run_BZM_AAVMOSTA_2_HV57HBCXY.12BA099	AC = ERR10234609
runCode = run_BZM_AAVQOSTA_1_HV57HBCXY.12BA147	AC = ERR10234610
runCode = run_BZM_AAVQOSTA_2_HV57HBCXY.12BA147	AC = ERR10234611
runCode = run_BZM_AAVUOSTA_1_HV57HBCXY.12BA100	AC = ERR10234612
runCode = run_BZM_AAVUOSTA_2_HV57HBCXY.12BA100	AC = ERR10234613
runCode = run_BZM_AAVZOSTA_1_HV57HBCXY.12BA160	AC = ERR10234614
runCode = run_BZM_AAVZOSTA_2_HV57HBCXY.12BA160	AC = ERR10234615
runCode = run_BZM_AAWAOSTA_1_HV57HBCXY.12BA172	AC = ERR10234616
runCode = run_BZM_AAWAOSTA_2_HV57HBCXY.12BA172	AC = ERR10234617
runCode = run_BZM_AAWEOSTA_1_HV57HBCXY.12BA125	AC = ERR10234618
runCode = run_BZM_AAWEOSTA_2_HV57HBCXY.12BA125	AC = ERR10234619
runCode = run_BZM_AAWQOSTA_1_HV57HBCXY.12BA174	AC = ERR10234620
runCode = run_BZM_AAWQOSTA_2_HV57HBCXY.12BA174	AC = ERR10234621
runCode = run_BZM_AAWROSTA_1_HV57HBCXY.12BA186	AC = ERR10234622
runCode = run_BZM_AAWROSTA_2_HV57HBCXY.12BA186	AC = ERR10234623
runCode = run_BZM_AAWUOSTA_1_HV57HBCXY.12BA127	AC = ERR10234624
runCode = run_BZM_AAWUOSTA_2_HV57HBCXY.12BA127	AC = ERR10234625
runCode = run_BZM_AAWWOSTA_1_HV57HBCXY.12BA151	AC = ERR10234626
runCode = run_BZM_AAWWOSTA_2_HV57HBCXY.12BA151	AC = ERR10234627
runCode = run_BZM_AAWXOSTA_1_HV57HBCXY.12BA163	AC = ERR10234628
runCode = run_BZM_AAWXOSTA_2_HV57HBCXY.12BA163	AC = ERR10234629
runCode = run_BZM_AAWYOSTA_1_HV57HBCXY.12BA175	AC = ERR10234630
runCode = run_BZM_AAWYOSTA_2_HV57HBCXY.12BA175	AC = ERR10234631
runCode = run_BZM_AAWZOSTA_1_HV57HBCXY.12BA187	AC = ERR10234632
runCode = run_BZM_AAWZOSTA_2_HV57HBCXY.12BA187	AC = ERR10234633
runCode = run_BZM_AAXAOSTA_1_HV57HBCXY.12BA104	AC = ERR10234634
runCode = run_BZM_AAXAOSTA_2_HV57HBCXY.12BA104	AC = ERR10234635
runCode = run_BZM_AAXDOSTA_1_HV57HBCXY.12BA140	AC = ERR10234636
runCode = run_BZM_AAXDOSTA_2_HV57HBCXY.12BA140	AC = ERR10234637
runCode = run_BZM_AAXEOSTA_2_H32WHBCX2.12BA001	AC = ERR10234638
runCode = run_BZM_AAXFOSTA_2_H32WHBCX2.12BA013	AC = ERR10234639
runCode = run_BZM_AAXGOSTA_2_H32WHBCX2.12BA025	AC = ERR10234640
runCode = run_BZM_AAXHOSTA_2_H32WHBCX2.12BA037	AC = ERR10234641
runCode = run_BZM_AAXIOSTA_2_H32WHBCX2.12BA049	AC = ERR10234642
runCode = run_BZM_AAXJOSTA_2_H32WHBCX2.12BA061	AC = ERR10234643
runCode = run_BZM_AAXKOSTA_2_H32WHBCX2.12BA073	AC = ERR10234644
runCode = run_BZM_AAXLOSTA_2_H32WHBCX2.12BA085	AC = ERR10234645
runCode = run_BZM_AAXMOSTA_2_H32WHBCX2.12BA002	AC = ERR10234646
runCode = run_BZM_AAXNOSTA_2_H32WHBCX2.12BA014	AC = ERR10234647
runCode = run_BZM_AAXOOSTA_2_H32WHBCX2.12BA026	AC = ERR10234648
runCode = run_BZM_AAXPOSTA_2_H32WHBCX2.12BA038	AC = ERR10234649
runCode = run_BZM_AAXQOSTA_2_H32WHBCX2.12BA050	AC = ERR10234650
runCode = run_BZM_AAXROSTA_2_H32WHBCX2.12BA062	AC = ERR10234651
runCode = run_BZM_AAXSOSTA_2_H32WHBCX2.12BA074	AC = ERR10234652
runCode = run_BZM_AAXTOSTA_2_H32WHBCX2.12BA086	AC = ERR10234653
runCode = run_BZM_AAXUOSTA_2_H32WHBCX2.12BA003	AC = ERR10234654
runCode = run_BZM_AAXVOSTA_2_H32WHBCX2.12BA015	AC = ERR10234655
runCode = run_BZM_AAXXOSTA_2_H32WHBCX2.12BA039	AC = ERR10234656
runCode = run_BZM_AAXYOSTA_2_H32WHBCX2.12BA051	AC = ERR10234657
runCode = run_BZM_AAXZOSTA_2_H32WHBCX2.12BA063	AC = ERR10234658
runCode = run_BZM_AAYAOSTA_2_H32WHBCX2.12BA075	AC = ERR10234659
runCode = run_BZM_AAYBOSTA_2_H32WHBCX2.12BA087	AC = ERR10234660
runCode = run_BZM_AAYCOSTA_2_H32WHBCX2.12BA004	AC = ERR10234661
runCode = run_BZM_AAYDOSTA_2_H32WHBCX2.12BA016	AC = ERR10234662
runCode = run_BZM_AAYEOSTA_2_H32WHBCX2.12BA028	AC = ERR10234663
runCode = run_BZM_AAYFOSTA_2_H32WHBCX2.12BA040	AC = ERR10234664
runCode = run_BZM_AAYGOSTA_2_H32WHBCX2.12BA052	AC = ERR10234665
runCode = run_BZM_AAYHOSTA_2_H32WHBCX2.12BA064	AC = ERR10234666
runCode = run_BZM_AAYIOSTA_2_H32WHBCX2.12BA076	AC = ERR10234667
runCode = run_BZM_AAYJOSTA_2_H32WHBCX2.12BA088	AC = ERR10234668
runCode = run_BZM_AAYKOSTA_2_H32WHBCX2.12BA005	AC = ERR10234669
runCode = run_BZM_AAYLOSTA_2_H32WHBCX2.12BA017	AC = ERR10234670
runCode = run_BZM_AAYMOSTA_2_H32WHBCX2.12BA029	AC = ERR10234671
runCode = run_BZM_AAYNOSTA_2_H32WHBCX2.12BA041	AC = ERR10234672
runCode = run_BZM_AAYOOSTA_2_H32WHBCX2.12BA053	AC = ERR10234673
runCode = run_BZM_AAYPOSTA_2_H32WHBCX2.12BA065	AC = ERR10234674
runCode = run_BZM_AAYQOSTA_2_H32WHBCX2.12BA077	AC = ERR10234675
runCode = run_BZM_AAYROSTA_2_H32WHBCX2.12BA089	AC = ERR10234676
runCode = run_BZM_AAYSOSTA_2_H32WHBCX2.12BA006	AC = ERR10234677
runCode = run_BZM_AAYTOSTA_2_H32WHBCX2.12BA018	AC = ERR10234678
runCode = run_BZM_AAYUOSTA_2_H32WHBCX2.12BA030	AC = ERR10234679
runCode = run_BZM_AAYVOSTA_2_HYFJJBCXY.12BA193	AC = ERR10234680
runCode = run_BZM_AAYWOSTA_2_HYFJJBCXY.12BA205	AC = ERR10234681
runCode = run_BZM_AAYXOSTA_2_HYFJJBCXY.12BA217	AC = ERR10234682
runCode = run_BZM_AAYYOSTA_2_HYFJJBCXY.12BA229	AC = ERR10234683
runCode = run_BZM_AAYZOSTA_2_HYFJJBCXY.12BA241	AC = ERR10234684
runCode = run_BZM_AAZAOSTA_2_HYFJJBCXY.12BA253	AC = ERR10234685
runCode = run_BZM_AAZBOSTA_2_HYFJJBCXY.12BA265	AC = ERR10234686
runCode = run_BZM_AAZCOSTA_2_HYFJJBCXY.12BA277	AC = ERR10234687
runCode = run_BZM_AAZDOSTA_2_HYFJJBCXY.12BA194	AC = ERR10234688
runCode = run_BZM_AAZEOSTA_2_HYFJJBCXY.12BA206	AC = ERR10234689
runCode = run_BZM_AAZFOSTA_2_HYFJJBCXY.12BA218	AC = ERR10234690
runCode = run_BZM_AAZGOSTA_2_HYFJJBCXY.12BA230	AC = ERR10234691
runCode = run_BZM_AAZHOSTA_2_HYFJJBCXY.12BA242	AC = ERR10234692
runCode = run_BZM_AAZIOSTA_2_HYFJJBCXY.12BA254	AC = ERR10234693
runCode = run_BZM_AAZJOSTA_2_HYFJJBCXY.12BA266	AC = ERR10234694
runCode = run_BZM_AAZKOSTA_2_HYFJJBCXY.12BA278	AC = ERR10234695
runCode = run_BZM_AAZLOSTA_2_HYFJJBCXY.12BA195	AC = ERR10234696
runCode = run_BZM_AAZMOSTA_2_HYFJJBCXY.12BA207	AC = ERR10234697
runCode = run_BZM_AAZNOSTA_2_HYFJJBCXY.12BA219	AC = ERR10234698
runCode = run_BZM_AAZOOSTA_2_HYFJJBCXY.12BA231	AC = ERR10234699
runCode = run_BZM_AAZPOSTA_2_HYFJJBCXY.12BA243	AC = ERR10234700
runCode = run_BZM_AAZQOSTA_2_HYFJJBCXY.12BA255	AC = ERR10234701
runCode = run_BZM_AAZROSTA_2_HYFJJBCXY.12BA267	AC = ERR10234702
runCode = run_BZM_AAZSOSTA_2_HYFJJBCXY.12BA279	AC = ERR10234703
runCode = run_BZM_AAZTOSTA_2_HYFJJBCXY.12BA196	AC = ERR10234704
runCode = run_BZM_AAZUOSTA_2_HYFJJBCXY.12BA208	AC = ERR10234705
runCode = run_BZM_AAZVOSTA_2_HYFJJBCXY.12BA220	AC = ERR10234706
runCode = run_BZM_AAZWOSTA_2_HYFJJBCXY.12BA232	AC = ERR10234707
runCode = run_BZM_AAZXOSTA_2_HYFJJBCXY.12BA244	AC = ERR10234708
runCode = run_BZM_AAZYOSTA_2_HYFJJBCXY.12BA256	AC = ERR10234709
runCode = run_BZM_AAZZOSTA_2_HYFJJBCXY.12BA268	AC = ERR10234710
runCode = run_BZM_ABAAOSTA_2_HYFJJBCXY.12BA280	AC = ERR10234711
runCode = run_BZM_ABABOSTA_2_HYFJJBCXY.12BA197	AC = ERR10234712
runCode = run_BZM_ABACOSTA_2_HYFJJBCXY.12BA209	AC = ERR10234713
runCode = run_BZM_ABADOSTA_2_HYFJJBCXY.12BA221	AC = ERR10234714
runCode = run_BZM_ABAEOSTA_2_HYFJJBCXY.12BA233	AC = ERR10234715
runCode = run_BZM_ABAFOSTA_2_HYFJJBCXY.12BA245	AC = ERR10234716
runCode = run_BZM_ABAGOSTA_2_HYFJJBCXY.12BA257	AC = ERR10234717
runCode = run_BZM_ABAHOSTA_2_HYFJJBCXY.12BA269	AC = ERR10234718
runCode = run_BZM_ABAIOSTA_2_HYFJJBCXY.12BA281	AC = ERR10234719
runCode = run_BZM_ABAJOSTA_2_HYFJJBCXY.12BA198	AC = ERR10234720
runCode = run_BZM_ABAKOSTA_2_HYFJJBCXY.12BA210	AC = ERR10234721
runCode = run_BZM_ABALOSTA_2_HYFJJBCXY.12BA222	AC = ERR10234722
runCode = run_BZM_ABAMOSTA_2_HYFJJBCXY.12BA234	AC = ERR10234723
runCode = run_BZM_ABANOSTA_2_HYFJJBCXY.12BA246	AC = ERR10234724
runCode = run_BZM_ABAOOSTA_2_HYFJJBCXY.12BA258	AC = ERR10234725
runCode = run_BZM_ABAPOSTA_2_HYFJJBCXY.12BA270	AC = ERR10234726
runCode = run_BZM_ABAQOSTA_2_HYFJJBCXY.12BA282	AC = ERR10234727
runCode = run_BZM_ABAROSTA_2_HYFJJBCXY.12BA199	AC = ERR10234728
runCode = run_BZM_ABASOSTA_2_HYFJJBCXY.12BA211	AC = ERR10234729
runCode = run_BZM_ABATOSTA_2_HTNJVBCXY.12BA193	AC = ERR10234730
runCode = run_BZM_ABAUOSTA_2_HTNJVBCXY.12BA205	AC = ERR10234731
runCode = run_BZM_ABAVOSTA_2_HTNJVBCXY.12BA217	AC = ERR10234732
runCode = run_BZM_ABAWOSTA_2_HTNJVBCXY.12BA229	AC = ERR10234733
runCode = run_BZM_ABAXOSTA_2_HTNJVBCXY.12BA241	AC = ERR10234734
runCode = run_BZM_ABAYOSTA_2_HTNJVBCXY.12BA253	AC = ERR10234735
runCode = run_BZM_ABAZOSTA_2_HTNJVBCXY.12BA265	AC = ERR10234736
runCode = run_BZM_ABBBOSTA_2_HTNJVBCXY.12BA194	AC = ERR10234737
runCode = run_BZM_ABBEOSTA_2_HTNJVBCXY.12BA230	AC = ERR10234738
runCode = run_BZM_ABBFOSTA_2_HTNJVBCXY.12BA242	AC = ERR10234739
runCode = run_BZM_ABBGOSTA_2_HTNJVBCXY.12BA254	AC = ERR10234740
runCode = run_BZM_ABBHOSTA_2_HTNJVBCXY.12BA266	AC = ERR10234741
runCode = run_BZM_ABBIOSTA_2_HTNJVBCXY.12BA278	AC = ERR10234742
runCode = run_BZM_ABBJOSTA_2_HTNJVBCXY.12BA195	AC = ERR10234743
runCode = run_BZM_ABBKOSTA_2_HTNJVBCXY.12BA207	AC = ERR10234744
runCode = run_BZM_ABBLOSTA_2_HTNJVBCXY.12BA219	AC = ERR10234745
runCode = run_BZM_ABBMOSTA_2_HTNJVBCXY.12BA231	AC = ERR10234746
runCode = run_BZM_ABBNOSTA_2_HTNJVBCXY.12BA243	AC = ERR10234747
runCode = run_BZM_ABBOOSTA_2_HTNJVBCXY.12BA255	AC = ERR10234748
runCode = run_BZM_ABBPOSTA_2_HTNJVBCXY.12BA267	AC = ERR10234749
runCode = run_BZM_ABBQOSTA_2_HTNJVBCXY.12BA279	AC = ERR10234750
runCode = run_BZM_ABBROSTA_2_HTNJVBCXY.12BA196	AC = ERR10234751
runCode = run_BZM_ABBSOSTA_2_HTNJVBCXY.12BA208	AC = ERR10234752
runCode = run_BZM_ABBTOSTA_2_HTNJVBCXY.12BA220	AC = ERR10234753
runCode = run_BZM_ABBUOSTA_2_HTNJVBCXY.12BA232	AC = ERR10234754
runCode = run_BZM_ABBVOSTA_2_HTNJVBCXY.12BA244	AC = ERR10234755
runCode = run_BZM_ABBWOSTA_2_HTNJVBCXY.12BA256	AC = ERR10234756
runCode = run_BZM_ABBXOSTA_2_HTNJVBCXY.12BA268	AC = ERR10234757
runCode = run_BZM_ABBYOSTA_2_HTNJVBCXY.12BA280	AC = ERR10234758
runCode = run_BZM_ABBZOSTA_2_HTNJVBCXY.12BA197	AC = ERR10234759
runCode = run_BZM_ABCAOSTA_2_HTNJVBCXY.12BA209	AC = ERR10234760
runCode = run_BZM_ABCBOSTA_2_HTNJVBCXY.12BA221	AC = ERR10234761
runCode = run_BZM_ABCCOSTA_2_HTNJVBCXY.12BA233	AC = ERR10234762
runCode = run_BZM_ABCDOSTA_2_HTNJVBCXY.12BA245	AC = ERR10234763
runCode = run_BZM_ABCEOSTA_2_HTNJVBCXY.12BA257	AC = ERR10234764
runCode = run_BZM_ABCFOSTA_2_HTNJVBCXY.12BA269	AC = ERR10234765
runCode = run_BZM_ABCGOSTA_2_HTNJVBCXY.12BA281	AC = ERR10234766
runCode = run_BZM_ABCHOSTA_2_HTNJVBCXY.12BA198	AC = ERR10234767
runCode = run_BZM_ABCIOSTA_2_HTNJVBCXY.12BA210	AC = ERR10234768
runCode = run_BZM_ABCJOSTA_2_HTNJVBCXY.12BA222	AC = ERR10234769
runCode = run_BZM_ABCKOSTA_2_HTNJVBCXY.12BA234	AC = ERR10234770
runCode = run_BZM_ABCLOSTA_2_HTNJVBCXY.12BA246	AC = ERR10234771
runCode = run_BZM_ABCMOSTA_2_HTNJVBCXY.12BA258	AC = ERR10234772
runCode = run_BZM_ABCNOSTA_2_HTNJVBCXY.12BA270	AC = ERR10234773
runCode = run_BZM_ABCOOSTA_2_HTNJVBCXY.12BA282	AC = ERR10234774
runCode = run_BZM_ABCPOSTA_2_HTNJVBCXY.12BA199	AC = ERR10234775
runCode = run_BZM_ABCQOSTA_2_HTNJVBCXY.12BA211	AC = ERR10234776
runCode = run_BZM_ABCROSTA_2_HTNJVBCXY.12BA223	AC = ERR10234777
runCode = run_BZM_ABCSOSTA_2_HTNJVBCXY.12BA235	AC = ERR10234778
runCode = run_BZM_ABCTOSTA_2_HTNJVBCXY.12BA247	AC = ERR10234779
runCode = run_BZM_ABCUOSTA_2_HTNJVBCXY.12BA259	AC = ERR10234780
runCode = run_BZM_ABCVOSTA_2_HTNJVBCXY.12BA271	AC = ERR10234781
runCode = run_BZM_ABCWOSTA_2_HTNJVBCXY.12BA283	AC = ERR10234782
runCode = run_BZM_ABCXOSTA_2_HTNJVBCXY.12BA200	AC = ERR10234783
runCode = run_BZM_ABCYOSTA_2_HTNJVBCXY.12BA212	AC = ERR10234784
runCode = run_BZM_ABCZOSTA_2_HTNJVBCXY.12BA224	AC = ERR10234785
runCode = run_BZM_ABDAOSTA_2_HTNJVBCXY.12BA236	AC = ERR10234786
runCode = run_BZM_ABDBOSTA_2_HTNJVBCXY.12BA248	AC = ERR10234787
runCode = run_BZM_ABDCOSTA_2_HTNJVBCXY.12BA260	AC = ERR10234788
runCode = run_BZM_ABDDOSTA_2_HTNJVBCXY.12BA272	AC = ERR10234789
runCode = run_BZM_ABDEOSTA_2_HTNJVBCXY.12BA284	AC = ERR10234790
runCode = run_BZM_ABDFOSTA_2_HTNJVBCXY.12BA201	AC = ERR10234791
runCode = run_BZM_ABDGOSTA_2_HTNJVBCXY.12BA213	AC = ERR10234792
runCode = run_BZM_ABDHOSTA_2_HTNJVBCXY.12BA225	AC = ERR10234793
runCode = run_BZM_ABDIOSTA_2_HTNJVBCXY.12BA237	AC = ERR10234794
runCode = run_BZM_ABDJOSTA_2_HTNJVBCXY.12BA249	AC = ERR10234795
runCode = run_BZM_ABDKOSTA_2_HTNJVBCXY.12BA261	AC = ERR10234796
runCode = run_BZM_ABDLOSTA_2_HTNJVBCXY.12BA273	AC = ERR10234797
runCode = run_BZM_ABDMOSTA_2_HTNJVBCXY.12BA285	AC = ERR10234798
runCode = run_BZM_ABDNOSTA_2_HTNJVBCXY.12BA202	AC = ERR10234799
runCode = run_BZM_ABDOOSTA_2_HTNJVBCXY.12BA214	AC = ERR10234800
runCode = run_BZM_ABDPOSTA_2_HTNJVBCXY.12BA226	AC = ERR10234801
runCode = run_BZM_ABDQOSTA_2_HTNJVBCXY.12BA238	AC = ERR10234802
runCode = run_BZM_ABDROSTA_2_HTNJVBCXY.12BA250	AC = ERR10234803
runCode = run_BZM_ABDSOSTA_2_HTNJVBCXY.12BA262	AC = ERR10234804
runCode = run_BZM_ABDTOSTA_2_HTNJVBCXY.12BA274	AC = ERR10234805
runCode = run_BZM_ABDUOSTA_2_HTNJVBCXY.12BA286	AC = ERR10234806
runCode = run_BZM_ABDVOSTA_2_HTNJVBCXY.12BA203	AC = ERR10234807
runCode = run_BZM_ABDWOSTA_2_HTNJVBCXY.12BA215	AC = ERR10234808
runCode = run_BZM_ABDXOSTA_2_HTNJVBCXY.12BA227	AC = ERR10234809
runCode = run_BZM_ABDYOSTA_2_HTNJVBCXY.12BA239	AC = ERR10234810
runCode = run_BZM_ABDZOSTA_2_HTNJVBCXY.12BA251	AC = ERR10234811
runCode = run_BZM_ABEAOSTA_2_HTNJVBCXY.12BA263	AC = ERR10234812
runCode = run_BZM_ABEBOSTA_2_HTNJVBCXY.12BA275	AC = ERR10234813
runCode = run_BZM_ABECOSTA_2_HTNJVBCXY.12BA287	AC = ERR10234814
runCode = run_BZM_ABEDOSTA_2_HTNJVBCXY.12BA204	AC = ERR10234815
runCode = run_BZM_ABEEOSTA_2_HTNJVBCXY.12BA216	AC = ERR10234816
runCode = run_BZM_ABEFOSTA_2_HTNJVBCXY.12BA228	AC = ERR10234817
runCode = run_BZM_ABEGOSTA_2_HTNJVBCXY.12BA240	AC = ERR10234818
runCode = run_BZM_ABGUOSTA_1_HYGGYBCXY.12BA289	AC = ERR10234819
runCode = run_BZM_ABGVOSTA_1_HYGGYBCXY.12BA301	AC = ERR10234820
runCode = run_BZM_ABGWOSTA_1_HYGGYBCXY.12BA313	AC = ERR10234821
runCode = run_BZM_ABGXOSTA_1_HYGGYBCXY.12BA325	AC = ERR10234822
runCode = run_BZM_ABGYOSTA_1_HYGGYBCXY.12BA337	AC = ERR10234823
runCode = run_BZM_ABGZOSTA_1_HYGGYBCXY.12BA349	AC = ERR10234824
runCode = run_BZM_ABHAOSTA_1_HYGGYBCXY.12BA361	AC = ERR10234825
runCode = run_BZM_ABHBOSTA_1_HYGGYBCXY.12BA373	AC = ERR10234826
runCode = run_BZM_ABHCOSTA_1_HYGGYBCXY.12BA290	AC = ERR10234827
runCode = run_BZM_ABHDOSTA_1_HYGGYBCXY.12BA302	AC = ERR10234828
runCode = run_BZM_ABHEOSTA_1_HYGGYBCXY.12BA314	AC = ERR10234829
runCode = run_BZM_ABHFOSTA_1_HYGGYBCXY.12BA326	AC = ERR10234830
runCode = run_BZM_ABHGOSTA_1_HYGGYBCXY.12BA338	AC = ERR10234831
runCode = run_BZM_ABHHOSTA_1_HYGGYBCXY.12BA350	AC = ERR10234832
runCode = run_BZM_ABHIOSTA_1_HYGGYBCXY.12BA362	AC = ERR10234833
runCode = run_BZM_ABHJOSTA_1_HYGGYBCXY.12BA374	AC = ERR10234834
runCode = run_BZM_ABHKOSTA_1_HYGGYBCXY.12BA291	AC = ERR10234835
runCode = run_BZM_ABHLOSTA_1_HYGGYBCXY.12BA303	AC = ERR10234836
runCode = run_BZM_ABHNOSTA_1_HYGGYBCXY.12BA327	AC = ERR10234837
runCode = run_BZM_ABHOOSTA_1_HYGGYBCXY.12BA339	AC = ERR10234838
runCode = run_BZM_ABHPOSTA_1_HYGGYBCXY.12BA351	AC = ERR10234839
runCode = run_BZM_ABHQOSTA_1_HYGGYBCXY.12BA363	AC = ERR10234840
runCode = run_BZM_ABHSOSTA_1_HYGGYBCXY.12BA292	AC = ERR10234841
runCode = run_BZM_ABHTOSTA_1_HYGGYBCXY.12BA304	AC = ERR10234842
runCode = run_BZM_ABHUOSTA_1_HYGGYBCXY.12BA316	AC = ERR10234843
runCode = run_BZM_ABHVOSTA_1_HYGGYBCXY.12BA328	AC = ERR10234844
runCode = run_BZM_ABHWOSTA_1_HYGGYBCXY.12BA340	AC = ERR10234845
runCode = run_BZM_ABHXOSTA_1_HYGGYBCXY.12BA352	AC = ERR10234846
runCode = run_BZM_ABHYOSTA_1_HYGGYBCXY.12BA364	AC = ERR10234847
runCode = run_BZM_ABHZOSTA_1_HYGGYBCXY.12BA376	AC = ERR10234848
runCode = run_BZM_ABIAOSTA_1_HYGGYBCXY.12BA293	AC = ERR10234849
runCode = run_BZM_ABIBOSTA_1_HYGGYBCXY.12BA305	AC = ERR10234850
runCode = run_BZM_ABICOSTA_1_HYGGYBCXY.12BA317	AC = ERR10234851
runCode = run_BZM_ABIDOSTA_1_HYGGYBCXY.12BA329	AC = ERR10234852
runCode = run_BZM_ABIEOSTA_1_HYGGYBCXY.12BA341	AC = ERR10234853
runCode = run_BZM_ABIFOSTA_1_HYGGYBCXY.12BA353	AC = ERR10234854
runCode = run_BZM_ABIGOSTA_1_HYGGYBCXY.12BA365	AC = ERR10234855
runCode = run_BZM_ABIHOSTA_1_HYGGYBCXY.12BA377	AC = ERR10234856
runCode = run_BZM_ABIIOSTA_1_HYGGYBCXY.12BA294	AC = ERR10234857
runCode = run_BZM_ABIJOSTA_1_HYGGYBCXY.12BA306	AC = ERR10234858
runCode = run_BZM_ABIKOSTA_1_HYGGYBCXY.12BA318	AC = ERR10234859
runCode = run_BZM_ABILOSTA_1_HYGGYBCXY.12BA330	AC = ERR10234860
runCode = run_BZM_ABIMOSTA_1_HYGGYBCXY.12BA342	AC = ERR10234861
runCode = run_BZM_ABINOSTA_1_HYGGYBCXY.12BA354	AC = ERR10234862
runCode = run_BZM_ABIOOSTA_1_HYGGYBCXY.12BA366	AC = ERR10234863
runCode = run_BZM_ABIPOSTA_1_HYGGYBCXY.12BA378	AC = ERR10234864
runCode = run_BZM_ABIQOSTA_1_HYGGYBCXY.12BA295	AC = ERR10234865
runCode = run_BZM_ABIROSTA_1_HYGGYBCXY.12BA307	AC = ERR10234866
runCode = run_BZM_ABISOSTA_1_HYGGYBCXY.12BA319	AC = ERR10234867
runCode = run_BZM_ABITOSTA_1_HYGGYBCXY.12BA331	AC = ERR10234868
runCode = run_BZM_ABIUOSTA_1_HYGGYBCXY.12BA343	AC = ERR10234869
runCode = run_BZM_ABIVOSTA_1_HYGGYBCXY.12BA355	AC = ERR10234870
runCode = run_BZM_ABIWOSTA_1_HYGGYBCXY.12BA367	AC = ERR10234871
runCode = run_BZM_ABIXOSTA_1_HYGGYBCXY.12BA379	AC = ERR10234872
runCode = run_BZM_ABIYOSTA_1_HYGGYBCXY.12BA296	AC = ERR10234873
runCode = run_BZM_ABIZOSTA_1_HYGGYBCXY.12BA308	AC = ERR10234874
runCode = run_BZM_ABJAOSTA_1_HYGGYBCXY.12BA320	AC = ERR10234875
runCode = run_BZM_ABJBOSTA_1_HYGGYBCXY.12BA332	AC = ERR10234876
runCode = run_BZM_ABJCOSTA_1_HYGGYBCXY.12BA344	AC = ERR10234877
runCode = run_BZM_ABJDOSTA_1_HYGGYBCXY.12BA356	AC = ERR10234878
runCode = run_BZM_ABJEOSTA_1_HYGGYBCXY.12BA368	AC = ERR10234879
runCode = run_BZM_ABJFOSTA_1_HYGGYBCXY.12BA380	AC = ERR10234880
runCode = run_BZM_ABJGOSTA_1_HYGGYBCXY.12BA297	AC = ERR10234881
runCode = run_BZM_ABJHOSTA_1_H32WHBCX2.12BA001	AC = ERR10234882
runCode = run_BZM_ABJIOSTA_1_H32WHBCX2.12BA013	AC = ERR10234883
runCode = run_BZM_ABJJOSTA_1_H32WHBCX2.12BA025	AC = ERR10234884
runCode = run_BZM_ABJKOSTA_1_H32WHBCX2.12BA037	AC = ERR10234885
runCode = run_BZM_ABJLOSTA_1_H32WHBCX2.12BA049	AC = ERR10234886
runCode = run_BZM_ABJMOSTA_1_H32WHBCX2.12BA061	AC = ERR10234887
runCode = run_BZM_ABJNOSTA_1_H32WHBCX2.12BA073	AC = ERR10234888
runCode = run_BZM_ABJOOSTA_1_H32WHBCX2.12BA085	AC = ERR10234889
runCode = run_BZM_ABJPOSTA_1_H32WHBCX2.12BA002	AC = ERR10234890
runCode = run_BZM_ABJQOSTA_1_H32WHBCX2.12BA014	AC = ERR10234891
runCode = run_BZM_ABJROSTA_1_H32WHBCX2.12BA026	AC = ERR10234892
runCode = run_BZM_ABJSOSTA_1_H32WHBCX2.12BA038	AC = ERR10234893
runCode = run_BZM_ABJTOSTA_1_H32WHBCX2.12BA050	AC = ERR10234894
runCode = run_BZM_ABJUOSTA_1_H32WHBCX2.12BA062	AC = ERR10234895
runCode = run_BZM_ABJWOSTA_1_H32WHBCX2.12BA086	AC = ERR10234896
runCode = run_BZM_ABJXOSTA_1_H32WHBCX2.12BA003	AC = ERR10234897
runCode = run_BZM_ABJYOSTA_1_H32WHBCX2.12BA015	AC = ERR10234898
runCode = run_BZM_ABJZOSTA_1_H32WHBCX2.12BA027	AC = ERR10234899
runCode = run_BZM_ABKBOSTA_1_H32WHBCX2.12BA051	AC = ERR10234900
runCode = run_BZM_ABKCOSTA_1_H32WHBCX2.12BA063	AC = ERR10234901
runCode = run_BZM_ABKDOSTA_1_H32WHBCX2.12BA075	AC = ERR10234902
runCode = run_BZM_ABKEOSTA_1_H32WHBCX2.12BA087	AC = ERR10234903
runCode = run_BZM_ABKFOSTA_1_H32WHBCX2.12BA004	AC = ERR10234904
runCode = run_BZM_ABKGOSTA_1_H32WHBCX2.12BA016	AC = ERR10234905
runCode = run_BZM_ABKHOSTA_1_H32WHBCX2.12BA028	AC = ERR10234906
runCode = run_BZM_ABKIOSTA_1_H32WHBCX2.12BA040	AC = ERR10234907
runCode = run_BZM_ABKJOSTA_1_H32WHBCX2.12BA052	AC = ERR10234908
runCode = run_BZM_ABKKOSTA_1_H32WHBCX2.12BA064	AC = ERR10234909
runCode = run_BZM_ABKLOSTA_1_H32WHBCX2.12BA076	AC = ERR10234910
runCode = run_BZM_ABKMOSTA_1_H32WHBCX2.12BA088	AC = ERR10234911
runCode = run_BZM_ABKNOSTA_1_H32WHBCX2.12BA005	AC = ERR10234912
runCode = run_BZM_ABKOOSTA_1_H32WHBCX2.12BA017	AC = ERR10234913
runCode = run_BZM_ABKPOSTA_1_H32WHBCX2.12BA029	AC = ERR10234914
runCode = run_BZM_ABKQOSTA_1_H32WHBCX2.12BA041	AC = ERR10234915
runCode = run_BZM_ABKROSTA_1_H32WHBCX2.12BA053	AC = ERR10234916
runCode = run_BZM_ABKTOSTA_1_H32WHBCX2.12BA077	AC = ERR10234917
runCode = run_BZM_ABKUOSTA_1_H32WHBCX2.12BA089	AC = ERR10234918
runCode = run_BZM_ABKVOSTA_1_H32WHBCX2.12BA006	AC = ERR10234919
runCode = run_BZM_ABKWOSTA_1_H32WHBCX2.12BA018	AC = ERR10234920
runCode = run_BZM_ABKXOSTA_1_H32WHBCX2.12BA030	AC = ERR10234921
runCode = run_BZM_ABKYOSTA_1_H32WHBCX2.12BA042	AC = ERR10234922
runCode = run_BZM_ABKZOSTA_1_H32WHBCX2.12BA054	AC = ERR10234923
runCode = run_BZM_ABLBOSTA_1_H32WHBCX2.12BA078	AC = ERR10234924
runCode = run_BZM_ABLCOSTA_1_H32WHBCX2.12BA090	AC = ERR10234925
runCode = run_BZM_ABLDOSTA_1_H32WHBCX2.12BA007	AC = ERR10234926
runCode = run_BZM_ABLEOSTA_1_H32WHBCX2.12BA019	AC = ERR10234927
runCode = run_BZM_ABLFOSTA_1_H32WHBCX2.12BA031	AC = ERR10234928
runCode = run_BZM_ABLGOSTA_1_H32WHBCX2.12BA043	AC = ERR10234929
runCode = run_BZM_ABLHOSTA_1_H32WHBCX2.12BA055	AC = ERR10234930
runCode = run_BZM_ABLIOSTA_1_H32WHBCX2.12BA067	AC = ERR10234931
runCode = run_BZM_ABLJOSTA_1_H32WHBCX2.12BA079	AC = ERR10234932
runCode = run_BZM_ABLKOSTA_1_H32WHBCX2.12BA091	AC = ERR10234933
runCode = run_BZM_ABLLOSTA_1_H32WHBCX2.12BA008	AC = ERR10234934
runCode = run_BZM_ABLMOSTA_1_H32WHBCX2.12BA020	AC = ERR10234935
runCode = run_BZM_ABLNOSTA_1_H32WHBCX2.12BA032	AC = ERR10234936
runCode = run_BZM_ABLOOSTA_1_H32WHBCX2.12BA044	AC = ERR10234937
runCode = run_BZM_ABLPOSTA_1_H32WHBCX2.12BA056	AC = ERR10234938
runCode = run_BZM_ABLQOSTA_1_H32WHBCX2.12BA068	AC = ERR10234939
runCode = run_BZM_ABLROSTA_1_H32WHBCX2.12BA080	AC = ERR10234940
runCode = run_BZM_ABLSOSTA_1_H32WHBCX2.12BA092	AC = ERR10234941
runCode = run_BZM_ABLTOSTA_1_H32WHBCX2.12BA009	AC = ERR10234942
runCode = run_BZM_ABLUOSTA_1_H32WHBCX2.12BA021	AC = ERR10234943
runCode = run_BZM_ABLVOSTA_1_H32WHBCX2.12BA033	AC = ERR10234944
runCode = run_BZM_ABLWOSTA_1_H32WHBCX2.12BA045	AC = ERR10234945
runCode = run_BZM_ABMAOSTA_1_H32WHBCX2.12BA093	AC = ERR10234946
runCode = run_BZM_ABMDOSTA_1_H32WHBCX2.12BA034	AC = ERR10234947
runCode = run_BZM_ABMFOSTA_1_H32WHBCX2.12BA058	AC = ERR10234948
runCode = run_BZM_ABMHOSTA_1_H32WHBCX2.12BA082	AC = ERR10234949
runCode = run_BZM_ABMIOSTA_1_H32WHBCX2.12BA094	AC = ERR10234950
runCode = run_BZM_ABMJOSTA_1_H32WHBCX2.12BA011	AC = ERR10234951
runCode = run_BZM_ABMKOSTA_1_H32WHBCX2.12BA023	AC = ERR10234952
runCode = run_BZM_ABMLOSTA_1_H32WHBCX2.12BA035	AC = ERR10234953
runCode = run_BZM_ABMOOSTA_1_H32WHBCX2.12BA071	AC = ERR10234954
runCode = run_BZM_ABMQOSTA_1_H32WHBCX2.12BA095	AC = ERR10234955
runCode = run_BZM_ABMROSTA_1_H32WHBCX2.12BA012	AC = ERR10234956
runCode = run_BZM_ABMSOSTA_1_H32WHBCX2.12BA024	AC = ERR10234957
runCode = run_BZM_ABMTOSTA_1_H32WHBCX2.12BA036	AC = ERR10234958
runCode = run_BZM_ABNCOSTA_2_H32WHBCX2.12BA097	AC = ERR10234959
runCode = run_BZM_ABNEOSTA_2_H32WHBCX2.12BA098	AC = ERR10234960
#The accession numbers corresponding to the TARA Oceans 18Sv4 sequences (PRJEB6610	BZQ)
submissionCode = GSC_BZQ_79NH4SJ9B	AC = ERA18006416
experimentCode = exp_BZQ_AAAAOSTA_2_HYGGYBCXY.12BA193	AC = ERX9769738
experimentCode = exp_BZQ_AAABOSTA_2_HYGGYBCXY.12BA205	AC = ERX9769739
experimentCode = exp_BZQ_AAADOSTA_2_HYGGYBCXY.12BA229	AC = ERX9769740
experimentCode = exp_BZQ_AAAEOSTA_2_HYGGYBCXY.12BA241	AC = ERX9769741
experimentCode = exp_BZQ_AAAGOSTA_2_HYGGYBCXY.12BA265	AC = ERX9769742
experimentCode = exp_BZQ_AAAIOSTA_2_HYGGYBCXY.12BA194	AC = ERX9769743
experimentCode = exp_BZQ_AAAJOSTA_2_HYGGYBCXY.12BA206	AC = ERX9769744
experimentCode = exp_BZQ_AAAKOSTA_2_HYGGYBCXY.12BA218	AC = ERX9769745
experimentCode = exp_BZQ_AAALOSTA_2_HYGGYBCXY.12BA230	AC = ERX9769746
experimentCode = exp_BZQ_AAAMOSTA_2_HYGGYBCXY.12BA242	AC = ERX9769747
experimentCode = exp_BZQ_AAANOSTA_2_HYGGYBCXY.12BA254	AC = ERX9769748
experimentCode = exp_BZQ_AAAOOSTA_2_HYGGYBCXY.12BA266	AC = ERX9769749
experimentCode = exp_BZQ_AAAQOSTA_2_HYGGYBCXY.12BA195	AC = ERX9769750
experimentCode = exp_BZQ_AAAROSTA_2_HYGGYBCXY.12BA207	AC = ERX9769751
experimentCode = exp_BZQ_AAASOSTA_2_HYGGYBCXY.12BA219	AC = ERX9769752
experimentCode = exp_BZQ_AAATOSTA_2_HYGGYBCXY.12BA231	AC = ERX9769753
experimentCode = exp_BZQ_AAAUOSTA_2_HYGGYBCXY.12BA243	AC = ERX9769754
experimentCode = exp_BZQ_AAAVOSTA_2_HYGGYBCXY.12BA255	AC = ERX9769755
experimentCode = exp_BZQ_AAAWOSTA_2_HYGGYBCXY.12BA267	AC = ERX9769756
experimentCode = exp_BZQ_AAAXOSTA_2_HYGGYBCXY.12BA279	AC = ERX9769757
experimentCode = exp_BZQ_AAAYOSTA_2_HYGGYBCXY.12BA196	AC = ERX9769758
experimentCode = exp_BZQ_AAAZOSTA_2_HYGGYBCXY.12BA208	AC = ERX9769759
experimentCode = exp_BZQ_AABAOSTA_2_HYGGYBCXY.12BA220	AC = ERX9769760
experimentCode = exp_BZQ_AABBOSTA_2_HYGGYBCXY.12BA232	AC = ERX9769761
experimentCode = exp_BZQ_AABCOSTA_2_HYGGYBCXY.12BA244	AC = ERX9769762
experimentCode = exp_BZQ_AABEOSTA_2_HYGGYBCXY.12BA268	AC = ERX9769763
experimentCode = exp_BZQ_AABFOSTA_2_HYGGYBCXY.12BA280	AC = ERX9769764
experimentCode = exp_BZQ_AABGOSTA_2_HYGGYBCXY.12BA197	AC = ERX9769765
experimentCode = exp_BZQ_AABIOSTA_2_HYGGYBCXY.12BA221	AC = ERX9769766
experimentCode = exp_BZQ_AABJOSTA_2_HYGGYBCXY.12BA233	AC = ERX9769767
experimentCode = exp_BZQ_AABNOSTA_2_HYGGYBCXY.12BA281	AC = ERX9769768
experimentCode = exp_BZQ_AABOOSTA_2_HYGGYBCXY.12BA198	AC = ERX9769769
experimentCode = exp_BZQ_AABPOSTA_2_HYGGYBCXY.12BA210	AC = ERX9769770
experimentCode = exp_BZQ_AABQOSTA_2_HYGGYBCXY.12BA222	AC = ERX9769771
experimentCode = exp_BZQ_AABROSTA_2_HYGGYBCXY.12BA234	AC = ERX9769772
experimentCode = exp_BZQ_AABSOSTA_2_HYGGYBCXY.12BA246	AC = ERX9769773
experimentCode = exp_BZQ_AABTOSTA_2_HYGGYBCXY.12BA258	AC = ERX9769774
experimentCode = exp_BZQ_AABUOSTA_2_HYGGYBCXY.12BA270	AC = ERX9769775
experimentCode = exp_BZQ_AABVOSTA_2_HYGGYBCXY.12BA282	AC = ERX9769776
experimentCode = exp_BZQ_AABWOSTA_2_HYGGYBCXY.12BA199	AC = ERX9769777
experimentCode = exp_BZQ_AABXOSTA_2_HYGGYBCXY.12BA211	AC = ERX9769778
experimentCode = exp_BZQ_AABYOSTA_2_HYGGYBCXY.12BA223	AC = ERX9769779
experimentCode = exp_BZQ_AABZOSTA_2_HYGGYBCXY.12BA235	AC = ERX9769780
experimentCode = exp_BZQ_AACAOSTA_2_HYGGYBCXY.12BA247	AC = ERX9769781
experimentCode = exp_BZQ_AACBOSTA_2_HYGGYBCXY.12BA259	AC = ERX9769782
experimentCode = exp_BZQ_AACCOSTA_2_HYGGYBCXY.12BA271	AC = ERX9769783
experimentCode = exp_BZQ_AACDOSTA_2_HYGGYBCXY.12BA283	AC = ERX9769784
experimentCode = exp_BZQ_AACEOSTA_2_HYGGYBCXY.12BA200	AC = ERX9769785
experimentCode = exp_BZQ_AACGOSTA_2_HYGGYBCXY.12BA224	AC = ERX9769786
experimentCode = exp_BZQ_AACLOSTA_2_HYGGYBCXY.12BA284	AC = ERX9769787
experimentCode = exp_BZQ_AACMOSTA_2_HYGGYBCXY.12BA201	AC = ERX9769788
experimentCode = exp_BZQ_AACNOSTA_2_HYGGYBCXY.12BA213	AC = ERX9769789
experimentCode = exp_BZQ_AACOOSTA_2_HYGGYBCXY.12BA225	AC = ERX9769790
experimentCode = exp_BZQ_AACROSTA_2_HYGGYBCXY.12BA261	AC = ERX9769791
experimentCode = exp_BZQ_AACTOSTA_2_HYGGYBCXY.12BA285	AC = ERX9769792
experimentCode = exp_BZQ_AACWOSTA_2_HYGGYBCXY.12BA226	AC = ERX9769793
experimentCode = exp_BZQ_AACXOSTA_2_HYGGYBCXY.12BA238	AC = ERX9769794
experimentCode = exp_BZQ_AACYOSTA_2_HYGGYBCXY.12BA250	AC = ERX9769795
experimentCode = exp_BZQ_AACZOSTA_2_HYGGYBCXY.12BA262	AC = ERX9769796
experimentCode = exp_BZQ_AADAOSTA_2_HYGGYBCXY.12BA274	AC = ERX9769797
experimentCode = exp_BZQ_AADBOSTA_2_HYGGYBCXY.12BA286	AC = ERX9769798
experimentCode = exp_BZQ_AADCOSTA_2_HYGGYBCXY.12BA203	AC = ERX9769799
experimentCode = exp_BZQ_AADDOSTA_2_HYGGYBCXY.12BA215	AC = ERX9769800
experimentCode = exp_BZQ_AADEOSTA_2_HYGGYBCXY.12BA227	AC = ERX9769801
experimentCode = exp_BZQ_AADFOSTA_2_HYGGYBCXY.12BA239	AC = ERX9769802
experimentCode = exp_BZQ_AADJOSTA_2_HYGGYBCXY.12BA287	AC = ERX9769803
experimentCode = exp_BZQ_AADLOSTA_2_HYGGYBCXY.12BA216	AC = ERX9769804
experimentCode = exp_BZQ_AADMOSTA_2_HYGGYBCXY.12BA228	AC = ERX9769805
experimentCode = exp_BZQ_AADNOSTA_2_HYGGYBCXY.12BA240	AC = ERX9769806
experimentCode = exp_BZQ_AADOOSTA_2_HYGGYBCXY.12BA252	AC = ERX9769807
experimentCode = exp_BZQ_AADPOSTA_2_HYGGYBCXY.12BA264	AC = ERX9769808
experimentCode = exp_BZQ_AADQOSTA_2_HYGGYBCXY.12BA134	AC = ERX9769809
experimentCode = exp_BZQ_AADSOSTA_2_HYGGYBCXY.12BA158	AC = ERX9769810
experimentCode = exp_BZQ_AADTOSTA_2_HYGGYBCXY.12BA170	AC = ERX9769811
experimentCode = exp_BZQ_AADUOSTA_2_HYGGYBCXY.12BA182	AC = ERX9769812
experimentCode = exp_BZQ_AADWOSTA_2_HYGGYBCXY.12BA111	AC = ERX9769813
experimentCode = exp_BZQ_AADXOSTA_2_HYGGYBCXY.12BA123	AC = ERX9769814
experimentCode = exp_BZQ_AADYOSTA_2_HYGGYBCXY.12BA135	AC = ERX9769815
experimentCode = exp_BZQ_AADZOSTA_2_HYGGYBCXY.12BA147	AC = ERX9769816
experimentCode = exp_BZQ_AAEAOSTA_2_HYGGYBCXY.12BA159	AC = ERX9769817
experimentCode = exp_BZQ_AAEBOSTA_2_HYGGYBCXY.12BA171	AC = ERX9769818
experimentCode = exp_BZQ_AAECOSTA_2_HYGGYBCXY.12BA183	AC = ERX9769819
experimentCode = exp_BZQ_AAEDOSTA_2_HYGGYBCXY.12BA100	AC = ERX9769820
experimentCode = exp_BZQ_AAEEOSTA_2_HYGGYBCXY.12BA112	AC = ERX9769821
experimentCode = exp_BZQ_AAEFOSTA_2_HYGGYBCXY.12BA124	AC = ERX9769822
experimentCode = exp_BZQ_AAEGOSTA_2_HYGGYBCXY.12BA136	AC = ERX9769823
experimentCode = exp_BZQ_AAEHOSTA_2_HYGGYBCXY.12BA148	AC = ERX9769824
experimentCode = exp_BZQ_AAEIOSTA_2_HYGGYBCXY.12BA160	AC = ERX9769825
experimentCode = exp_BZQ_AAEJOSTA_2_HYGGYBCXY.12BA172	AC = ERX9769826
experimentCode = exp_BZQ_AAEKOSTA_2_HYGGYBCXY.12BA184	AC = ERX9769827
experimentCode = exp_BZQ_AAELOSTA_2_HYGGYBCXY.12BA101	AC = ERX9769828
experimentCode = exp_BZQ_AAEMOSTA_2_HYGGYBCXY.12BA113	AC = ERX9769829
experimentCode = exp_BZQ_AAENOSTA_2_HYGGYBCXY.12BA125	AC = ERX9769830
experimentCode = exp_BZQ_AAEOOSTA_2_HYGGYBCXY.12BA137	AC = ERX9769831
experimentCode = exp_BZQ_AAEPOSTA_2_HYGGYBCXY.12BA149	AC = ERX9769832
experimentCode = exp_BZQ_AAEQOSTA_2_HYGGYBCXY.12BA161	AC = ERX9769833
experimentCode = exp_BZQ_AAEROSTA_2_HYGGYBCXY.12BA173	AC = ERX9769834
experimentCode = exp_BZQ_AAESOSTA_2_HYGGYBCXY.12BA185	AC = ERX9769835
experimentCode = exp_BZQ_AAETOSTA_2_HYGGYBCXY.12BA102	AC = ERX9769836
experimentCode = exp_BZQ_AAEUOSTA_2_HYGGYBCXY.12BA114	AC = ERX9769837
experimentCode = exp_BZQ_AAEVOSTA_2_HYGGYBCXY.12BA126	AC = ERX9769838
experimentCode = exp_BZQ_AAEWOSTA_2_HYGGYBCXY.12BA138	AC = ERX9769839
experimentCode = exp_BZQ_AAEXOSTA_2_HYGGYBCXY.12BA150	AC = ERX9769840
experimentCode = exp_BZQ_AAFEOSTA_2_HYGGYBCXY.12BA139	AC = ERX9769841
experimentCode = exp_BZQ_AAFFOSTA_2_HYGGYBCXY.12BA151	AC = ERX9769842
experimentCode = exp_BZQ_AAFGOSTA_2_HYGGYBCXY.12BA163	AC = ERX9769843
experimentCode = exp_BZQ_AAFWOSTA_2_H32WHBCX2.12BA099	AC = ERX9769844
runCode = run_BZQ_AAAAOSTA_2_HYGGYBCXY.12BA193	AC = ERR10235092
runCode = run_BZQ_AAABOSTA_2_HYGGYBCXY.12BA205	AC = ERR10235093
runCode = run_BZQ_AAADOSTA_2_HYGGYBCXY.12BA229	AC = ERR10235094
runCode = run_BZQ_AAAEOSTA_2_HYGGYBCXY.12BA241	AC = ERR10235095
runCode = run_BZQ_AAAGOSTA_2_HYGGYBCXY.12BA265	AC = ERR10235096
runCode = run_BZQ_AAAIOSTA_2_HYGGYBCXY.12BA194	AC = ERR10235097
runCode = run_BZQ_AAAJOSTA_2_HYGGYBCXY.12BA206	AC = ERR10235098
runCode = run_BZQ_AAAKOSTA_2_HYGGYBCXY.12BA218	AC = ERR10235099
runCode = run_BZQ_AAALOSTA_2_HYGGYBCXY.12BA230	AC = ERR10235100
runCode = run_BZQ_AAAMOSTA_2_HYGGYBCXY.12BA242	AC = ERR10235101
runCode = run_BZQ_AAANOSTA_2_HYGGYBCXY.12BA254	AC = ERR10235102
runCode = run_BZQ_AAAOOSTA_2_HYGGYBCXY.12BA266	AC = ERR10235103
runCode = run_BZQ_AAAQOSTA_2_HYGGYBCXY.12BA195	AC = ERR10235104
runCode = run_BZQ_AAAROSTA_2_HYGGYBCXY.12BA207	AC = ERR10235105
runCode = run_BZQ_AAASOSTA_2_HYGGYBCXY.12BA219	AC = ERR10235106
runCode = run_BZQ_AAATOSTA_2_HYGGYBCXY.12BA231	AC = ERR10235107
runCode = run_BZQ_AAAUOSTA_2_HYGGYBCXY.12BA243	AC = ERR10235108
runCode = run_BZQ_AAAVOSTA_2_HYGGYBCXY.12BA255	AC = ERR10235109
runCode = run_BZQ_AAAWOSTA_2_HYGGYBCXY.12BA267	AC = ERR10235110
runCode = run_BZQ_AAAXOSTA_2_HYGGYBCXY.12BA279	AC = ERR10235111
runCode = run_BZQ_AAAYOSTA_2_HYGGYBCXY.12BA196	AC = ERR10235112
runCode = run_BZQ_AAAZOSTA_2_HYGGYBCXY.12BA208	AC = ERR10235113
runCode = run_BZQ_AABAOSTA_2_HYGGYBCXY.12BA220	AC = ERR10235114
runCode = run_BZQ_AABBOSTA_2_HYGGYBCXY.12BA232	AC = ERR10235115
runCode = run_BZQ_AABCOSTA_2_HYGGYBCXY.12BA244	AC = ERR10235116
runCode = run_BZQ_AABEOSTA_2_HYGGYBCXY.12BA268	AC = ERR10235117
runCode = run_BZQ_AABFOSTA_2_HYGGYBCXY.12BA280	AC = ERR10235118
runCode = run_BZQ_AABGOSTA_2_HYGGYBCXY.12BA197	AC = ERR10235119
runCode = run_BZQ_AABIOSTA_2_HYGGYBCXY.12BA221	AC = ERR10235120
runCode = run_BZQ_AABJOSTA_2_HYGGYBCXY.12BA233	AC = ERR10235121
runCode = run_BZQ_AABNOSTA_2_HYGGYBCXY.12BA281	AC = ERR10235122
runCode = run_BZQ_AABOOSTA_2_HYGGYBCXY.12BA198	AC = ERR10235123
runCode = run_BZQ_AABPOSTA_2_HYGGYBCXY.12BA210	AC = ERR10235124
runCode = run_BZQ_AABQOSTA_2_HYGGYBCXY.12BA222	AC = ERR10235125
runCode = run_BZQ_AABROSTA_2_HYGGYBCXY.12BA234	AC = ERR10235126
runCode = run_BZQ_AABSOSTA_2_HYGGYBCXY.12BA246	AC = ERR10235127
runCode = run_BZQ_AABTOSTA_2_HYGGYBCXY.12BA258	AC = ERR10235128
runCode = run_BZQ_AABUOSTA_2_HYGGYBCXY.12BA270	AC = ERR10235129
runCode = run_BZQ_AABVOSTA_2_HYGGYBCXY.12BA282	AC = ERR10235130
runCode = run_BZQ_AABWOSTA_2_HYGGYBCXY.12BA199	AC = ERR10235131
runCode = run_BZQ_AABXOSTA_2_HYGGYBCXY.12BA211	AC = ERR10235132
runCode = run_BZQ_AABYOSTA_2_HYGGYBCXY.12BA223	AC = ERR10235133
runCode = run_BZQ_AABZOSTA_2_HYGGYBCXY.12BA235	AC = ERR10235134
runCode = run_BZQ_AACAOSTA_2_HYGGYBCXY.12BA247	AC = ERR10235135
runCode = run_BZQ_AACBOSTA_2_HYGGYBCXY.12BA259	AC = ERR10235136
runCode = run_BZQ_AACCOSTA_2_HYGGYBCXY.12BA271	AC = ERR10235137
runCode = run_BZQ_AACDOSTA_2_HYGGYBCXY.12BA283	AC = ERR10235138
runCode = run_BZQ_AACEOSTA_2_HYGGYBCXY.12BA200	AC = ERR10235139
runCode = run_BZQ_AACGOSTA_2_HYGGYBCXY.12BA224	AC = ERR10235140
runCode = run_BZQ_AACLOSTA_2_HYGGYBCXY.12BA284	AC = ERR10235141
runCode = run_BZQ_AACMOSTA_2_HYGGYBCXY.12BA201	AC = ERR10235142
runCode = run_BZQ_AACNOSTA_2_HYGGYBCXY.12BA213	AC = ERR10235143
runCode = run_BZQ_AACOOSTA_2_HYGGYBCXY.12BA225	AC = ERR10235144
runCode = run_BZQ_AACROSTA_2_HYGGYBCXY.12BA261	AC = ERR10235145
runCode = run_BZQ_AACTOSTA_2_HYGGYBCXY.12BA285	AC = ERR10235146
runCode = run_BZQ_AACWOSTA_2_HYGGYBCXY.12BA226	AC = ERR10235147
runCode = run_BZQ_AACXOSTA_2_HYGGYBCXY.12BA238	AC = ERR10235148
runCode = run_BZQ_AACYOSTA_2_HYGGYBCXY.12BA250	AC = ERR10235149
runCode = run_BZQ_AACZOSTA_2_HYGGYBCXY.12BA262	AC = ERR10235150
runCode = run_BZQ_AADAOSTA_2_HYGGYBCXY.12BA274	AC = ERR10235151
runCode = run_BZQ_AADBOSTA_2_HYGGYBCXY.12BA286	AC = ERR10235152
runCode = run_BZQ_AADCOSTA_2_HYGGYBCXY.12BA203	AC = ERR10235153
runCode = run_BZQ_AADDOSTA_2_HYGGYBCXY.12BA215	AC = ERR10235154
runCode = run_BZQ_AADEOSTA_2_HYGGYBCXY.12BA227	AC = ERR10235155
runCode = run_BZQ_AADFOSTA_2_HYGGYBCXY.12BA239	AC = ERR10235156
runCode = run_BZQ_AADJOSTA_2_HYGGYBCXY.12BA287	AC = ERR10235157
runCode = run_BZQ_AADLOSTA_2_HYGGYBCXY.12BA216	AC = ERR10235158
runCode = run_BZQ_AADMOSTA_2_HYGGYBCXY.12BA228	AC = ERR10235159
runCode = run_BZQ_AADNOSTA_2_HYGGYBCXY.12BA240	AC = ERR10235160
runCode = run_BZQ_AADOOSTA_2_HYGGYBCXY.12BA252	AC = ERR10235161
runCode = run_BZQ_AADPOSTA_2_HYGGYBCXY.12BA264	AC = ERR10235162
runCode = run_BZQ_AADQOSTA_2_HYGGYBCXY.12BA134	AC = ERR10235163
runCode = run_BZQ_AADSOSTA_2_HYGGYBCXY.12BA158	AC = ERR10235164
runCode = run_BZQ_AADTOSTA_2_HYGGYBCXY.12BA170	AC = ERR10235165
runCode = run_BZQ_AADUOSTA_2_HYGGYBCXY.12BA182	AC = ERR10235166
runCode = run_BZQ_AADWOSTA_2_HYGGYBCXY.12BA111	AC = ERR10235167
runCode = run_BZQ_AADXOSTA_2_HYGGYBCXY.12BA123	AC = ERR10235168
runCode = run_BZQ_AADYOSTA_2_HYGGYBCXY.12BA135	AC = ERR10235169
runCode = run_BZQ_AADZOSTA_2_HYGGYBCXY.12BA147	AC = ERR10235170
runCode = run_BZQ_AAEAOSTA_2_HYGGYBCXY.12BA159	AC = ERR10235171
runCode = run_BZQ_AAEBOSTA_2_HYGGYBCXY.12BA171	AC = ERR10235172
runCode = run_BZQ_AAECOSTA_2_HYGGYBCXY.12BA183	AC = ERR10235173
runCode = run_BZQ_AAEDOSTA_2_HYGGYBCXY.12BA100	AC = ERR10235174
runCode = run_BZQ_AAEEOSTA_2_HYGGYBCXY.12BA112	AC = ERR10235175
runCode = run_BZQ_AAEFOSTA_2_HYGGYBCXY.12BA124	AC = ERR10235176
runCode = run_BZQ_AAEGOSTA_2_HYGGYBCXY.12BA136	AC = ERR10235177
runCode = run_BZQ_AAEHOSTA_2_HYGGYBCXY.12BA148	AC = ERR10235178
runCode = run_BZQ_AAEIOSTA_2_HYGGYBCXY.12BA160	AC = ERR10235179
runCode = run_BZQ_AAEJOSTA_2_HYGGYBCXY.12BA172	AC = ERR10235180
runCode = run_BZQ_AAEKOSTA_2_HYGGYBCXY.12BA184	AC = ERR10235181
runCode = run_BZQ_AAELOSTA_2_HYGGYBCXY.12BA101	AC = ERR10235182
runCode = run_BZQ_AAEMOSTA_2_HYGGYBCXY.12BA113	AC = ERR10235183
runCode = run_BZQ_AAENOSTA_2_HYGGYBCXY.12BA125	AC = ERR10235184
runCode = run_BZQ_AAEOOSTA_2_HYGGYBCXY.12BA137	AC = ERR10235185
runCode = run_BZQ_AAEPOSTA_2_HYGGYBCXY.12BA149	AC = ERR10235186
runCode = run_BZQ_AAEQOSTA_2_HYGGYBCXY.12BA161	AC = ERR10235187
runCode = run_BZQ_AAEROSTA_2_HYGGYBCXY.12BA173	AC = ERR10235188
runCode = run_BZQ_AAESOSTA_2_HYGGYBCXY.12BA185	AC = ERR10235189
runCode = run_BZQ_AAETOSTA_2_HYGGYBCXY.12BA102	AC = ERR10235190
runCode = run_BZQ_AAEUOSTA_2_HYGGYBCXY.12BA114	AC = ERR10235191
runCode = run_BZQ_AAEVOSTA_2_HYGGYBCXY.12BA126	AC = ERR10235192
runCode = run_BZQ_AAEWOSTA_2_HYGGYBCXY.12BA138	AC = ERR10235193
runCode = run_BZQ_AAEXOSTA_2_HYGGYBCXY.12BA150	AC = ERR10235194
runCode = run_BZQ_AAFEOSTA_2_HYGGYBCXY.12BA139	AC = ERR10235195
runCode = run_BZQ_AAFFOSTA_2_HYGGYBCXY.12BA151	AC = ERR10235196
runCode = run_BZQ_AAFGOSTA_2_HYGGYBCXY.12BA163	AC = ERR10235197
runCode = run_BZQ_AAFWOSTA_2_H32WHBCX2.12BA099	AC = ERR10235198
#The accession numbers corresponding to the TARA Oceans 18Sv4 sequences (PRJEB6610	CCC)
submissionCode = GSC_CCC_79NH26YE4	AC = ERA18000974
experimentCode = exp_CCC_AAAAOSTA_2_HYGGYBCXY.12BA175	AC = ERX9768726
experimentCode = exp_CCC_AAABOSTA_2_HYGGYBCXY.12BA187	AC = ERX9768727
experimentCode = exp_CCC_AAACOSTA_2_HYGGYBCXY.12BA104	AC = ERX9768728
experimentCode = exp_CCC_AAAEOSTA_2_HYGGYBCXY.12BA128	AC = ERX9768729
experimentCode = exp_CCC_AAAGOSTA_2_HYGGYBCXY.12BA152	AC = ERX9768730
experimentCode = exp_CCC_AAAKOSTA_2_HYGGYBCXY.12BA105	AC = ERX9768731
experimentCode = exp_CCC_AAAOOSTA_2_HYGGYBCXY.12BA153	AC = ERX9768732
experimentCode = exp_CCC_AAAPOSTA_2_HYGGYBCXY.12BA165	AC = ERX9768733
experimentCode = exp_CCC_AAAQOSTA_2_HYGGYBCXY.12BA177	AC = ERX9768734
experimentCode = exp_CCC_AAAROSTA_2_HYGGYBCXY.12BA189	AC = ERX9768735
experimentCode = exp_CCC_AAASOSTA_2_HYGGYBCXY.12BA106	AC = ERX9768736
experimentCode = exp_CCC_AAATOSTA_2_HYGGYBCXY.12BA118	AC = ERX9768737
experimentCode = exp_CCC_AAAUOSTA_2_HYGGYBCXY.12BA130	AC = ERX9768738
experimentCode = exp_CCC_AAAVOSTA_2_HYGGYBCXY.12BA142	AC = ERX9768739
experimentCode = exp_CCC_AAAZOSTA_2_HYGGYBCXY.12BA190	AC = ERX9768740
experimentCode = exp_CCC_AABBOSTA_2_HYGGYBCXY.12BA119	AC = ERX9768741
experimentCode = exp_CCC_AABCOSTA_2_HYGGYBCXY.12BA131	AC = ERX9768742
experimentCode = exp_CCC_AABDOSTA_2_HYGGYBCXY.12BA143	AC = ERX9768743
experimentCode = exp_CCC_AABEOSTA_2_HYGGYBCXY.12BA155	AC = ERX9768744
experimentCode = exp_CCC_AABFOSTA_2_HYGGYBCXY.12BA167	AC = ERX9768745
experimentCode = exp_CCC_AABGOSTA_2_HYGGYBCXY.12BA179	AC = ERX9768746
experimentCode = exp_CCC_AABHOSTA_2_HYGGYBCXY.12BA191	AC = ERX9768747
experimentCode = exp_CCC_AABIOSTA_2_HYGGYBCXY.12BA108	AC = ERX9768748
experimentCode = exp_CCC_AABKOSTA_2_HYGGYBCXY.12BA132	AC = ERX9768749
experimentCode = exp_CCC_AABLOSTA_2_HYGGYBCXY.12BA144	AC = ERX9768750
experimentCode = exp_CCC_AABMOSTA_2_HYGGYBCXY.12BA156	AC = ERX9768751
runCode = run_CCC_AAAAOSTA_2_HYGGYBCXY.12BA175	AC = ERR10234080
runCode = run_CCC_AAABOSTA_2_HYGGYBCXY.12BA187	AC = ERR10234081
runCode = run_CCC_AAACOSTA_2_HYGGYBCXY.12BA104	AC = ERR10234082
runCode = run_CCC_AAAEOSTA_2_HYGGYBCXY.12BA128	AC = ERR10234083
runCode = run_CCC_AAAGOSTA_2_HYGGYBCXY.12BA152	AC = ERR10234084
runCode = run_CCC_AAAKOSTA_2_HYGGYBCXY.12BA105	AC = ERR10234085
runCode = run_CCC_AAAOOSTA_2_HYGGYBCXY.12BA153	AC = ERR10234086
runCode = run_CCC_AAAPOSTA_2_HYGGYBCXY.12BA165	AC = ERR10234087
runCode = run_CCC_AAAQOSTA_2_HYGGYBCXY.12BA177	AC = ERR10234088
runCode = run_CCC_AAAROSTA_2_HYGGYBCXY.12BA189	AC = ERR10234089
runCode = run_CCC_AAASOSTA_2_HYGGYBCXY.12BA106	AC = ERR10234090
runCode = run_CCC_AAATOSTA_2_HYGGYBCXY.12BA118	AC = ERR10234091
runCode = run_CCC_AAAUOSTA_2_HYGGYBCXY.12BA130	AC = ERR10234092
runCode = run_CCC_AAAVOSTA_2_HYGGYBCXY.12BA142	AC = ERR10234093
runCode = run_CCC_AAAZOSTA_2_HYGGYBCXY.12BA190	AC = ERR10234094
runCode = run_CCC_AABBOSTA_2_HYGGYBCXY.12BA119	AC = ERR10234095
runCode = run_CCC_AABCOSTA_2_HYGGYBCXY.12BA131	AC = ERR10234096
runCode = run_CCC_AABDOSTA_2_HYGGYBCXY.12BA143	AC = ERR10234097
runCode = run_CCC_AABEOSTA_2_HYGGYBCXY.12BA155	AC = ERR10234098
runCode = run_CCC_AABFOSTA_2_HYGGYBCXY.12BA167	AC = ERR10234099
runCode = run_CCC_AABGOSTA_2_HYGGYBCXY.12BA179	AC = ERR10234100
runCode = run_CCC_AABHOSTA_2_HYGGYBCXY.12BA191	AC = ERR10234101
runCode = run_CCC_AABIOSTA_2_HYGGYBCXY.12BA108	AC = ERR10234102
runCode = run_CCC_AABKOSTA_2_HYGGYBCXY.12BA132	AC = ERR10234103
runCode = run_CCC_AABLOSTA_2_HYGGYBCXY.12BA144	AC = ERR10234104
runCode = run_CCC_AABMOSTA_2_HYGGYBCXY.12BA156	AC = ERR10234105
#The accession numbers corresponding to TARA Oceans Polar Circle 18Sv4 sequences (PRJEB9737)
submissionCode = GSC_BZP_79NH4EOFW	AC = ERA18004267
experimentCode = exp_BZP_AABFOSTA_1_HV57HBCXY.12BA152	AC = ERX9769607
experimentCode = exp_BZP_AABFOSTA_2_HV57HBCXY.12BA152	AC = ERX9769608
experimentCode = exp_BZP_AABHOSTA_1_HV57HBCXY.12BA176	AC = ERX9769609
experimentCode = exp_BZP_AABHOSTA_2_HV57HBCXY.12BA176	AC = ERX9769610
experimentCode = exp_BZP_AABIOSTA_1_HV57HBCXY.12BA188	AC = ERX9769611
experimentCode = exp_BZP_AABIOSTA_2_HV57HBCXY.12BA188	AC = ERX9769612
experimentCode = exp_BZP_AABKOSTA_1_HV57HBCXY.12BA117	AC = ERX9769613
experimentCode = exp_BZP_AABKOSTA_2_HV57HBCXY.12BA117	AC = ERX9769614
experimentCode = exp_BZP_AABMOSTA_1_HV57HBCXY.12BA141	AC = ERX9769615
experimentCode = exp_BZP_AABMOSTA_2_HV57HBCXY.12BA141	AC = ERX9769616
experimentCode = exp_BZP_AABOOSTA_1_HV57HBCXY.12BA165	AC = ERX9769617
experimentCode = exp_BZP_AABOOSTA_2_HV57HBCXY.12BA165	AC = ERX9769618
experimentCode = exp_BZP_AABPOSTA_1_HV57HBCXY.12BA177	AC = ERX9769619
experimentCode = exp_BZP_AABPOSTA_2_HV57HBCXY.12BA177	AC = ERX9769620
experimentCode = exp_BZP_AABSOSTA_1_HV57HBCXY.12BA118	AC = ERX9769621
experimentCode = exp_BZP_AABSOSTA_2_HV57HBCXY.12BA118	AC = ERX9769622
experimentCode = exp_BZP_AABUOSTA_1_HV57HBCXY.12BA142	AC = ERX9769623
experimentCode = exp_BZP_AABUOSTA_2_HV57HBCXY.12BA142	AC = ERX9769624
experimentCode = exp_BZP_AABVOSTA_1_HV57HBCXY.12BA154	AC = ERX9769625
experimentCode = exp_BZP_AABVOSTA_2_HV57HBCXY.12BA154	AC = ERX9769626
experimentCode = exp_BZP_AABYOSTA_1_HV57HBCXY.12BA190	AC = ERX9769627
experimentCode = exp_BZP_AABYOSTA_2_HV57HBCXY.12BA190	AC = ERX9769628
experimentCode = exp_BZP_AACBOSTA_1_HV57HBCXY.12BA131	AC = ERX9769629
experimentCode = exp_BZP_AACBOSTA_2_HV57HBCXY.12BA131	AC = ERX9769630
experimentCode = exp_BZP_AACCOSTA_1_HV57HBCXY.12BA143	AC = ERX9769631
experimentCode = exp_BZP_AACCOSTA_2_HV57HBCXY.12BA143	AC = ERX9769632
experimentCode = exp_BZP_AACEOSTA_1_HV57HBCXY.12BA167	AC = ERX9769633
experimentCode = exp_BZP_AACEOSTA_2_HV57HBCXY.12BA167	AC = ERX9769634
experimentCode = exp_BZP_AACGOSTA_1_HV57HBCXY.12BA191	AC = ERX9769635
experimentCode = exp_BZP_AACGOSTA_2_HV57HBCXY.12BA191	AC = ERX9769636
experimentCode = exp_BZP_AACIOSTA_1_HV57HBCXY.12BA120	AC = ERX9769637
experimentCode = exp_BZP_AACIOSTA_2_HV57HBCXY.12BA120	AC = ERX9769638
experimentCode = exp_BZP_AACJOSTA_1_HV57HBCXY.12BA132	AC = ERX9769639
experimentCode = exp_BZP_AACJOSTA_2_HV57HBCXY.12BA132	AC = ERX9769640
experimentCode = exp_BZP_AACKOSTA_2_H32WHBCX2.12BA042	AC = ERX9769641
experimentCode = exp_BZP_AACLOSTA_2_H32WHBCX2.12BA054	AC = ERX9769642
experimentCode = exp_BZP_AACMOSTA_2_H32WHBCX2.12BA066	AC = ERX9769643
experimentCode = exp_BZP_AACNOSTA_2_H32WHBCX2.12BA078	AC = ERX9769644
experimentCode = exp_BZP_AACOOSTA_2_H32WHBCX2.12BA090	AC = ERX9769645
experimentCode = exp_BZP_AACPOSTA_2_H32WHBCX2.12BA007	AC = ERX9769646
experimentCode = exp_BZP_AACQOSTA_2_H32WHBCX2.12BA019	AC = ERX9769647
experimentCode = exp_BZP_AACROSTA_2_H32WHBCX2.12BA031	AC = ERX9769648
experimentCode = exp_BZP_AACSOSTA_2_H32WHBCX2.12BA043	AC = ERX9769649
experimentCode = exp_BZP_AACTOSTA_2_H32WHBCX2.12BA055	AC = ERX9769650
experimentCode = exp_BZP_AACUOSTA_2_H32WHBCX2.12BA067	AC = ERX9769651
experimentCode = exp_BZP_AACVOSTA_2_H32WHBCX2.12BA079	AC = ERX9769652
experimentCode = exp_BZP_AACWOSTA_2_H32WHBCX2.12BA091	AC = ERX9769653
experimentCode = exp_BZP_AACXOSTA_2_H32WHBCX2.12BA008	AC = ERX9769654
experimentCode = exp_BZP_AACYOSTA_2_H32WHBCX2.12BA020	AC = ERX9769655
experimentCode = exp_BZP_AACZOSTA_2_H32WHBCX2.12BA032	AC = ERX9769656
experimentCode = exp_BZP_AADAOSTA_2_H32WHBCX2.12BA044	AC = ERX9769657
experimentCode = exp_BZP_AADBOSTA_2_H32WHBCX2.12BA056	AC = ERX9769658
experimentCode = exp_BZP_AADCOSTA_2_H32WHBCX2.12BA068	AC = ERX9769659
experimentCode = exp_BZP_AADDOSTA_2_H32WHBCX2.12BA080	AC = ERX9769660
experimentCode = exp_BZP_AADEOSTA_2_H32WHBCX2.12BA092	AC = ERX9769661
experimentCode = exp_BZP_AADFOSTA_2_H32WHBCX2.12BA009	AC = ERX9769662
experimentCode = exp_BZP_AADGOSTA_2_H32WHBCX2.12BA021	AC = ERX9769663
experimentCode = exp_BZP_AADHOSTA_2_H32WHBCX2.12BA033	AC = ERX9769664
experimentCode = exp_BZP_AADIOSTA_2_H32WHBCX2.12BA045	AC = ERX9769665
experimentCode = exp_BZP_AADJOSTA_2_H32WHBCX2.12BA057	AC = ERX9769666
experimentCode = exp_BZP_AADKOSTA_2_H32WHBCX2.12BA069	AC = ERX9769667
experimentCode = exp_BZP_AADLOSTA_2_H32WHBCX2.12BA081	AC = ERX9769668
experimentCode = exp_BZP_AADMOSTA_2_H32WHBCX2.12BA093	AC = ERX9769669
experimentCode = exp_BZP_AADNOSTA_2_H32WHBCX2.12BA010	AC = ERX9769670
experimentCode = exp_BZP_AADOOSTA_2_HYFJJBCXY.12BA235	AC = ERX9769671
experimentCode = exp_BZP_AADPOSTA_2_HYFJJBCXY.12BA247	AC = ERX9769672
experimentCode = exp_BZP_AADQOSTA_2_HYFJJBCXY.12BA259	AC = ERX9769673
experimentCode = exp_BZP_AADROSTA_2_HYFJJBCXY.12BA271	AC = ERX9769674
experimentCode = exp_BZP_AADSOSTA_2_HYFJJBCXY.12BA283	AC = ERX9769675
experimentCode = exp_BZP_AADTOSTA_2_HYFJJBCXY.12BA200	AC = ERX9769676
experimentCode = exp_BZP_AADUOSTA_2_HYFJJBCXY.12BA212	AC = ERX9769677
experimentCode = exp_BZP_AADVOSTA_2_HYFJJBCXY.12BA224	AC = ERX9769678
experimentCode = exp_BZP_AADWOSTA_2_HYFJJBCXY.12BA236	AC = ERX9769679
experimentCode = exp_BZP_AADXOSTA_2_HYFJJBCXY.12BA248	AC = ERX9769680
experimentCode = exp_BZP_AADYOSTA_2_HYFJJBCXY.12BA260	AC = ERX9769681
experimentCode = exp_BZP_AADZOSTA_2_HYFJJBCXY.12BA272	AC = ERX9769682
experimentCode = exp_BZP_AAEAOSTA_2_HYFJJBCXY.12BA284	AC = ERX9769683
experimentCode = exp_BZP_AAEBOSTA_2_HYFJJBCXY.12BA201	AC = ERX9769684
experimentCode = exp_BZP_AAECOSTA_2_HYFJJBCXY.12BA213	AC = ERX9769685
experimentCode = exp_BZP_AAEDOSTA_2_HYFJJBCXY.12BA225	AC = ERX9769686
experimentCode = exp_BZP_AAEEOSTA_2_HYFJJBCXY.12BA237	AC = ERX9769687
experimentCode = exp_BZP_AAEFOSTA_2_HYFJJBCXY.12BA249	AC = ERX9769688
experimentCode = exp_BZP_AAEGOSTA_2_HYFJJBCXY.12BA261	AC = ERX9769689
experimentCode = exp_BZP_AAEHOSTA_2_HYFJJBCXY.12BA273	AC = ERX9769690
experimentCode = exp_BZP_AAEIOSTA_2_HYFJJBCXY.12BA285	AC = ERX9769691
experimentCode = exp_BZP_AAEJOSTA_2_HYFJJBCXY.12BA202	AC = ERX9769692
experimentCode = exp_BZP_AAEKOSTA_2_HYFJJBCXY.12BA214	AC = ERX9769693
experimentCode = exp_BZP_AAELOSTA_2_HYFJJBCXY.12BA226	AC = ERX9769694
experimentCode = exp_BZP_AAEMOSTA_2_HYFJJBCXY.12BA238	AC = ERX9769695
experimentCode = exp_BZP_AAENOSTA_2_HYFJJBCXY.12BA250	AC = ERX9769696
experimentCode = exp_BZP_AAEOOSTA_2_HYFJJBCXY.12BA262	AC = ERX9769697
experimentCode = exp_BZP_AAEPOSTA_1_BHNB9.12BA274	AC = ERX9769698
experimentCode = exp_BZP_AAEQOSTA_2_HYFJJBCXY.12BA286	AC = ERX9769699
experimentCode = exp_BZP_AAEROSTA_2_HYFJJBCXY.12BA203	AC = ERX9769700
experimentCode = exp_BZP_AAESOSTA_2_HYFJJBCXY.12BA215	AC = ERX9769701
experimentCode = exp_BZP_AAETOSTA_2_HYFJJBCXY.12BA227	AC = ERX9769702
experimentCode = exp_BZP_AAEUOSTA_2_HYFJJBCXY.12BA239	AC = ERX9769703
experimentCode = exp_BZP_AAEVOSTA_2_HYFJJBCXY.12BA251	AC = ERX9769704
experimentCode = exp_BZP_AAEWOSTA_2_HYFJJBCXY.12BA263	AC = ERX9769705
experimentCode = exp_BZP_AAEXOSTA_2_HYFJJBCXY.12BA275	AC = ERX9769706
experimentCode = exp_BZP_AAEYOSTA_2_HYFJJBCXY.12BA287	AC = ERX9769707
experimentCode = exp_BZP_AAEZOSTA_2_HYFJJBCXY.12BA204	AC = ERX9769708
experimentCode = exp_BZP_AAFAOSTA_2_HYFJJBCXY.12BA216	AC = ERX9769709
experimentCode = exp_BZP_AAFBOSTA_2_HYFJJBCXY.12BA228	AC = ERX9769710
experimentCode = exp_BZP_AAGCOSTA_1_HYGGYBCXY.12BA309	AC = ERX9769711
experimentCode = exp_BZP_AAGDOSTA_1_HYGGYBCXY.12BA321	AC = ERX9769712
experimentCode = exp_BZP_AAGEOSTA_1_HYGGYBCXY.12BA333	AC = ERX9769713
experimentCode = exp_BZP_AAGFOSTA_1_HYGGYBCXY.12BA345	AC = ERX9769714
experimentCode = exp_BZP_AAGGOSTA_1_HYGGYBCXY.12BA357	AC = ERX9769715
experimentCode = exp_BZP_AAGHOSTA_1_HYGGYBCXY.12BA369	AC = ERX9769716
experimentCode = exp_BZP_AAGIOSTA_1_HYGGYBCXY.12BA381	AC = ERX9769717
experimentCode = exp_BZP_AAGJOSTA_1_HYGGYBCXY.12BA298	AC = ERX9769718
experimentCode = exp_BZP_AAGKOSTA_1_HYGGYBCXY.12BA310	AC = ERX9769719
experimentCode = exp_BZP_AAGLOSTA_1_HYGGYBCXY.12BA322	AC = ERX9769720
experimentCode = exp_BZP_AAGMOSTA_1_HYGGYBCXY.12BA334	AC = ERX9769721
experimentCode = exp_BZP_AAGNOSTA_1_HYGGYBCXY.12BA346	AC = ERX9769722
experimentCode = exp_BZP_AAGOOSTA_1_HYGGYBCXY.12BA358	AC = ERX9769723
experimentCode = exp_BZP_AAGPOSTA_1_HYGGYBCXY.12BA370	AC = ERX9769724
experimentCode = exp_BZP_AAGQOSTA_1_HYGGYBCXY.12BA382	AC = ERX9769725
experimentCode = exp_BZP_AAGROSTA_1_HYGGYBCXY.12BA299	AC = ERX9769726
experimentCode = exp_BZP_AAGSOSTA_1_HYGGYBCXY.12BA311	AC = ERX9769727
experimentCode = exp_BZP_AAGTOSTA_1_HYGGYBCXY.12BA323	AC = ERX9769728
experimentCode = exp_BZP_AAGUOSTA_1_HYGGYBCXY.12BA335	AC = ERX9769729
experimentCode = exp_BZP_AAGVOSTA_1_HYGGYBCXY.12BA347	AC = ERX9769730
experimentCode = exp_BZP_AAGWOSTA_1_HYGGYBCXY.12BA359	AC = ERX9769731
experimentCode = exp_BZP_AAGXOSTA_1_HYGGYBCXY.12BA371	AC = ERX9769732
experimentCode = exp_BZP_AAGYOSTA_1_HYGGYBCXY.12BA383	AC = ERX9769733
experimentCode = exp_BZP_AAGZOSTA_1_HYGGYBCXY.12BA300	AC = ERX9769734
experimentCode = exp_BZP_AAHAOSTA_1_HYGGYBCXY.12BA312	AC = ERX9769735
experimentCode = exp_BZP_AAHBOSTA_1_HYGGYBCXY.12BA324	AC = ERX9769736
runCode = run_BZP_AABFOSTA_1_HV57HBCXY.12BA152	AC = ERR10234961
runCode = run_BZP_AABFOSTA_2_HV57HBCXY.12BA152	AC = ERR10234962
runCode = run_BZP_AABHOSTA_1_HV57HBCXY.12BA176	AC = ERR10234963
runCode = run_BZP_AABHOSTA_2_HV57HBCXY.12BA176	AC = ERR10234964
[truncated: 126 more rows]
